# Supplementary material for: Inference of Genetic Diversity, Population Structure, and Selection Signatures in Xiangxi White Buffalo of China Through Whole-Genome Resequencing
Source: Genes (Basel). 2024 Nov 10;15(11):1450. doi: 10.3390/genes15111450 (PMC11594040; doi:10.3390/genes15111450)
Supplement: Supplementary file 1 [file genes-15-01450-s001.zip]

Archive with 2 entries (2 files):
- Supplementary Data.xlsx
- Supplementary Figure.docx
