# Supplementary material for: Inference of Genetic Diversity, Population Structure, and Selection Signatures in Xiangxi White Buffalo of China Through Whole-Genome Resequencing
Source: Genes (Basel). 2024 Nov 10;15(11):1450. doi: 10.3390/genes15111450 (PMC11594040; doi:10.3390/genes15111450)
Supplement: Supplementary file 1 [file genes-15-01450-s001.zip › Supplementary Data.xlsx]

## Sheet: Table S1
Supplementary Table S1. List of buffalp samples for analysis of genetic information
Sample ID	Breed	Group	Mapping_rate	Duplication	Insert_Size	Mea_depth(X)
W001A	Xiangxi white	Xiangxi_white	0.9968	0.0598	356	12.7338
W002A	Xiangxi white	Xiangxi_white	0.9966	0.0616	339	12.8568
W003A	Xiangxi white	Xiangxi_white	0.9972	0.0602	348	12.3151
W004A	Xiangxi white	Xiangxi_white	0.9986	0.0601	351	12.6506
W005A	Xiangxi white	Xiangxi_white	0.9986	0.0597	338	12.5246
W006A	Xiangxi white	Xiangxi_white	0.9985	0.0575	346	11.9348
W007A	Xiangxi white	Xiangxi_white	0.9984	0.06	328	12.4443
W008A	Xiangxi white	Xiangxi_white	0.9984	0.0589	316	11.9522
W009A	Xiangxi white	Xiangxi_white	0.9988	0.0592	351	12.7892
W010A	Xiangxi white	Xiangxi_white	0.9986	0.0581	364	12.4054
W011A	Xiangxi white	Xiangxi_white	0.9981	0.0596	343	12.7685
W012A	Xiangxi white	Xiangxi_white	0.9985	0.0605	346	12.7946
W013A	Xiangxi white	Xiangxi_white	0.9963	0.0546	357	11.052
W014A	Xiangxi white	Xiangxi_white	0.9978	0.0597	335	12.7014
W015A	Xiangxi white	Xiangxi_white	0.9917	0.0608	333	12.6777
W016A	Xiangxi white	Xiangxi_white	0.9987	0.0596	343	12.8011
W017A	Xiangxi white	Xiangxi_white	0.9974	0.0589	344	12.5319
W018A	Xiangxi white	Xiangxi_white	0.9983	0.0596	357	12.7459
W019A	Xiangxi white	Xiangxi_white	0.9986	0.06	331	12.7493
W020A	Xiangxi white	Xiangxi_white	0.9985	0.0599	326	12.7849

## Sheet: Table S2
Supplementary Table S2. Summary of additional buffalo sample information
Sample ID	Breed	Group	Mapping_rate	Duplication	Insert_Size	Mea_depth(X)
GZB12	Guizhou white	Guizhou_white	0.9968	0.0632	434	10.9512
GZB13	Guizhou white	Guizhou_white	0.9889	0.0595	427	9.9829
GZB1	Guizhou white	Guizhou_white	0.9905	0.104	394	25.7112
GZB21	Guizhou white	Guizhou_white	0.9968	0.0629	436	10.927
GZB22	Guizhou white	Guizhou_white	0.9942	0.0575	441	10.0452
GZB23	Guizhou white	Guizhou_white	0.9958	0.0617	441	10.2911
GZB2	Guizhou white	Guizhou_white	0.997	0.0821	423	13.7157
GZB7	Guizhou white	Guizhou_white	0.9889	0.1068	392	25.5317
GZB8	Guizhou white	Guizhou_white	0.9962	0.0594	436	10.5588
GZB9	Guizhou white	Guizhou_white	0.9938	0.0582	276	10.349
SRR11836461	Guizhou white	Guizhou_white	0.9964	0.0427	302	5.8716
SRR11836462	Guizhou white	Guizhou_white	0.9909	0.0602	290	9.9206
SRR11836463	Guizhou white	Guizhou_white	0.9969	0.0606	286	10.1908
SRR11836464	Guizhou white	Guizhou_white	0.9948	0.0558	283	9.0215
SRR11836468	Guizhou white	Guizhou_white	0.9966	0.058	284	9.6513
SRR11836479	Guizhou white	Guizhou_white	0.9986	0.0447	292	10.788
SRR11836490	Guizhou white	Guizhou_white	0.9948	0.0613	279	9.4584
SRR11836492	Guizhou white	Guizhou_white	0.9969	0.0625	290	10.4215
SRR11836493	Guizhou white	Guizhou_white	0.997	0.0607	289	10.453
SRR11836494	Guizhou white	Guizhou_white	0.9966	0.0705	279	13.8592
SRR11836495	Guizhou white	Guizhou_white	0.9977	0.0581	287	9.7502
SRR11836496	Guizhou white	Guizhou_white	0.9974	0.0634	291	11.1136
SRR11836497	Guizhou white	Guizhou_white	0.9971	0.0679	288	12.5307
SRR11836498	Guizhou white	Guizhou_white	0.9978	0.0658	283	12.1978
SRR11836499	Guizhou white	Guizhou_white	0.9971	0.0631	278	11.2436
SRR11836500	Guizhou white	Guizhou_white	0.9975	0.0678	279	12.9093
SRR11836501	Guizhou white	Guizhou_white	0.9967	0.0567	280	10.1463
SRR11836502	Guizhou white	Guizhou_white	0.9972	0.0635	289	11.4082
SRR11836512	Guizhou white	Guizhou_white	0.9972	0.0567	286	8.8704
SRR11836513	Guizhou white	Guizhou_white	0.9967	0.0604	283	9.0453
ML1	River buffalo	River_buffalo	0.9963	0.0415	304	5.2803
ML2	River buffalo	River_buffalo	0.9944	0.0403	306	4.9508
ML3	River buffalo	River_buffalo	0.996	0.0417	309	5.792
MR1	River buffalo	River_buffalo	0.9053	0.1728	175	16.1873
MR3	River buffalo	River_buffalo	0.9971	0.0821	437	20.4861
NR1	River buffalo	River_buffalo	0.9966	0.0559	437	10.9863
N3	River buffalo	River_buffalo	0.997	0.0386	297	5.1588
N4	River buffalo	River_buffalo	0.9973	0.0387	302	5.0737
N5	River buffalo	River_buffalo	0.9973	0.037	303	4.989
N6	River buffalo	River_buffalo	0.9965	0.0428	304	5.9437
HNXY1	Xinyang	Upper_Yangtze	0.9973	0.0466	294	6.9121
HNXY2	Xinyang	Upper_Yangtze	0.9971	0.0494	287	6.9222
HNXY3	Xinyang	Upper_Yangtze	0.9952	0.0466	289	5.9825
HNXY4	Xinyang	Upper_Yangtze	0.9952	0.0485	296	6.6424
HNXY5	Xinyang	Upper_Yangtze	0.9971	0.0512	283	7.8851
JXPYH1	Poyanghu	Upper_Yangtze	0.8144	0.0521	292	5.1946
JXPYH2	Poyanghu	Upper_Yangtze	0.683	0.0502	291	4.149
JXPYH3	Poyanghu	Upper_Yangtze	0.7969	0.0722	293	5.6643
JXPYH4	Poyanghu	Upper_Yangtze	0.8126	0.071	287	5.4033
JXPYH5	Poyanghu	Upper_Yangtze	0.702	0.069	283	4.5048
FZ1	Fuzhong	Upper_Yangtze	0.9918	0.0541	407	9.4007
FZ7	Fuzhong	Upper_Yangtze	0.9942	0.0548	405	9.9204
FZH01	Fuzhong	Upper_Yangtze	0.9966	0.0554	334	10.32
FZH10	Fuzhong	Upper_Yangtze	0.9955	0.0551	343	10.5938
FZH15	Fuzhong	Upper_Yangtze	0.9956	0.0594	334	12.0832
FZH7	Fuzhong	Upper_Yangtze	0.995	0.0549	335	10.2915
GXFZ1	Fuzhong	Upper_Yangtze	0.9955	0.0462	288	6.6251
GXFZ2	Fuzhong	Upper_Yangtze	0.9954	0.0437	293	6.138
GXFZ3	Fuzhong	Upper_Yangtze	0.9951	0.0413	297	5.8391
GXFZ5	Fuzhong	Upper_Yangtze	0.9959	0.0469	296	7.4853
GY1	Guangyuan	Middle_Lower_Yangtze	0.9966	0.0683	402	11.4833
GY2	Guangyuan	Middle_Lower_Yangtze	0.9949	0.0584	451	10.4624
GY3	Guangyuan	Middle_Lower_Yangtze	0.9958	0.0862	423	12.2839
GY4	Guangyuan	Middle_Lower_Yangtze	0.9967	0.0943	422	13.486
GY5	Guangyuan	Middle_Lower_Yangtze	0.9933	0.0643	433	10.1879
ES18	Enshi	Middle_Lower_Yangtze	0.9935	0.0548	429	9.1224
ES3	Enshi	Middle_Lower_Yangtze	0.9959	0.061	409	12.0657
ES8	Enshi	Middle_Lower_Yangtze	0.9954	0.0577	417	11.1786
ES9	Enshi	Middle_Lower_Yangtze	0.9897	0.0566	406	10.2851
G1	Guizhou	Middle_Lower_Yangtze	0.9943	0.0447	310	5.1224
G2	Guizhou	Middle_Lower_Yangtze	0.9962	0.0421	296	4.6696
G3	Guizhou	Middle_Lower_Yangtze	0.9963	0.0537	295	5.8717
G4	Guizhou	Middle_Lower_Yangtze	0.9956	0.0456	299	5.27
GZ1	Guizhou	Middle_Lower_Yangtze	0.9917	0.0539	270	6.5609
GZ2	Guizhou	Middle_Lower_Yangtze	0.9941	0.0559	280	5.6815
GZ3	Guizhou	Middle_Lower_Yangtze	0.9918	0.0555	283	5.7555
YB15	Yibin	Middle_Lower_Yangtze	0.9951	0.0599	433	10.3672
YB18	Yibin	Middle_Lower_Yangtze	0.9955	0.0602	427	10.134
YB29	Yibin	Middle_Lower_Yangtze	0.9969	0.0597	422	10.0236
YB33	Yibin	Middle_Lower_Yangtze	0.9966	0.0625	413	11.1425

## Sheet: Table S3
Supplementary Table S3. Change rate by chromosome
Chromosome	Length	Variants	Variants_rate
1	202105980	1557669	129
2	188952477	1326196	142
3	175630833	1158469	151
4	165345888	1140478	144
5	127681980	1127543	113
6	120641659	878231	137
7	117219835	867623	135
8	119769348	872631	137
9	110236936	762529	144
10	104521508	904751	115
11	102289359	714573	143
12	106433551	700224	151
13	90503546	736103	122
14	83509883	548080	152
15	82162863	653053	125
16	84651441	714942	118
17	73313739	543812	134
18	65927732	435871	151
19	71842292	582133	123
20	68863396	519419	132
21	60877646	410167	148
22	62062344	567011	109
23	51760919	380527	136
24	42448106	329133	128

## Sheet: Table S4
Supplementary Table 4. Functional annotation of the identified single-nucleotide polymorphisms (SNPs) using ANNOVAR.
Sequence ontology class		Xiangxi White Buffalo	Guizhou White Buffalo	River Buffalo	Middle_Lower_Yangtze Buffalo	Upper_Yangtze Buffalo
SNP categories
Exonic	exonic	131115	231221	132727	255336	220309
	exonic;splicing	28	40	39	47	45
Intronic	intronic	6665539	6636263	6893715	6941932	7518859
	ncRNA_exonic	67250	67215	69413	70867	78014
	ncRNA_intronic	584274	581389	588318	606215	652900
	ncRNA_splicing	230	233	211	251	265
Intergenic	intergenic	10042775	9964486	10370786	10407642	11198579
	downstream	135036	135016	137758	140014	154607
	upstream	123905	125063	124114	129534	143098
	upstream;downstream	4453	4552	4396	4648	5330
Splice	splice	461	518	472	493	562
UTR	UTR3	121143	125143	123675	127367	140609
	UTR5	54791	56535	55364	59141	65851
	UTR5;UTR3	74	74	73	84	94
Total		17931074	17927748	18501061	18743571	20179122
Exonic classes
	synonymous	72396	150590	77486	171895	140018
	nonsynonymous	53687	71631	50521	75450	73589
	unknown	4224	8089	4090	7067	5766
	stopgain	733	841	562	861	863
	stoploss	103	110	107	110	118

## Sheet: Table S5
Supplementary Table S5 A summary of genes from CLR in Xiangxi white buffalo.
Chrom	Starting position	Ending position	CLR	Gene
1	8020001	8070000	126.024	THAP1|RNF170
1	8040001	8090000	126.024	THAP1|CHRNA6
1	10300001	10350000	154.406	TCIM
1	10320001	10370000	154.406	TCIM
1	10340001	10390000	154.406	TCIM
1	12160001	12210000	136.861	LSM1|STAR|BAG4
1	12180001	12230000	136.861	LSM1|STAR|ASH2L
1	12200001	12250000	136.861	STAR|ASH2L
1	18960001	19010000	167.458	RBPMS
1	18980001	19030000	201.742	RBPMS
1	19000001	19050000	234.327	RBPMS
1	19020001	19070000	258.739	RBPMS
1	19040001	19090000	258.739	RBPMS
1	42000001	42050000	153.422	CSMD1
1	42020001	42070000	153.422	CSMD1
1	42040001	42090000	153.422	CSMD1
1	42560001	42610000	133.269	CSMD1
1	42580001	42630000	259.556	CSMD1
1	42600001	42650000	277.095	CSMD1
1	42620001	42670000	335.041	CSMD1
1	42640001	42690000	352.234	CSMD1
1	42660001	42710000	437.592	CSMD1
1	42680001	42730000	437.592	CSMD1
1	42700001	42750000	437.592	CSMD1
1	42720001	42770000	360.663	CSMD1
1	46500001	46550000	130.286	CRYZL1|ITSN1
1	46520001	46570000	206.926	DONSON|CRYZL1|ITSN1
1	46540001	46590000	280.201	DONSON|CRYZL1|SON
1	46560001	46610000	318.627	DONSON|CRYZL1|SON|GART
1	46580001	46630000	318.627	SON|GART
1	46600001	46650000	318.627	SON|GART
1	46620001	46670000	274.835	DNAJC28|GART|TMEM50B
1	46640001	46690000	165.161	DNAJC28|TMEM50B
1	46700001	46750000	261.716	TMEM50B|IFNGR2
1	46720001	46770000	358.024	IFNGR2
1	46740001	46790000	358.024	IFNGR2
1	46780001	46830000	442.345	IFNAR1
1	46800001	46850000	442.345	IFNAR1
1	46820001	46870000	356.585	IFNAR1
1	46840001	46890000	259.982	IFNAR1
1	46880001	46930000	287.1	IL10RB
1	46900001	46950000	287.1	IFNAR2|IL10RB
1	46920001	46970000	244.31	IFNAR2|IL10RB
1	48560001	48610000	148.683	TIAM1
1	48580001	48630000	148.683	TIAM1
1	48600001	48650000	148.683	TIAM1
1	48620001	48670000	123.621	TIAM1
1	67660001	67710000	122.679	LIPI
1	67680001	67730000	122.679	LIPI
1	78120001	78170000	145.879	CADM2
1	78140001	78190000	145.879	CADM2
1	78160001	78210000	145.879	CADM2
1	80140001	80190000	121.924	CHMP2B|POU1F1
1	80160001	80210000	121.924	CHMP2B|POU1F1
1	80720001	80770000	231.417	HTR1F
1	80740001	80790000	178.681	HTR1F
1	85720001	85770000	234.302	EPHA6
1	85740001	85790000	285.088	EPHA6
1	85760001	85810000	285.088	EPHA6
1	85780001	85830000	262.825	EPHA6
1	85800001	85850000	203.134	EPHA6
1	85820001	85870000	203.134	EPHA6
1	85840001	85890000	179.17	EPHA6
1	98360001	98410000	138.105	LOC102392936
1	113740001	113790000	124.456	KALRN
1	113760001	113810000	124.456	KALRN
1	113780001	113830000	124.456	KALRN
1	114620001	114670000	124.355	ZNF148
1	114640001	114690000	124.355	SNX4
1	114660001	114710000	238.345	SNX4
1	114680001	114730000	257.527	SNX4
1	114700001	114750000	257.527	SNX4
1	114720001	114770000	242.247	SNX4|OSBPL11
1	114740001	114790000	160.821	SNX4|OSBPL11
1	118140001	118190000	159.355	HES1
1	118160001	118210000	159.355	HES1
1	118180001	118230000	159.355	HES1
1	119540001	119590000	327.075	FGF12
1	119560001	119610000	343.267	FGF12
1	119580001	119630000	343.267	FGF12
1	119600001	119650000	253.383	FGF12
1	119620001	119670000	137.636	FGF12
1	119980001	120030000	177.639	FGF12
1	120000001	120050000	177.639	FGF12
1	120020001	120070000	177.639	FGF12
1	126960001	127010000	187.876	VPS8
1	126980001	127030000	207.2	VPS8
1	127000001	127050000	207.293	VPS8
1	127020001	127070000	207.293	VPS8
1	127040001	127090000	127.025	VPS8
1	138360001	138410000	241.427	NLGN1
1	138380001	138430000	274.318	NLGN1
1	138400001	138450000	274.318	NLGN1
1	138420001	138470000	292.653	NLGN1
1	138440001	138490000	333.964	NLGN1
1	138460001	138510000	333.964	NLGN1
1	138480001	138530000	320.962	NLGN1
1	138500001	138550000	240.252	NLGN1
1	138520001	138570000	235.787	NLGN1
1	142600001	142650000	136.975	MECOM
1	142620001	142670000	136.975	MECOM
1	142640001	142690000	129.724	MECOM
1	146920001	146970000	416.478	SI
1	146940001	146990000	513.207	SI
1	146960001	147010000	526.355	SI
1	146980001	147030000	611.119	SI
1	150420001	150470000	173.543	OTOL1
1	157960001	158010000	133.119	ARHGEF26
1	157980001	158030000	174.677	ARHGEF26
1	158000001	158050000	199.193	ARHGEF26
1	158020001	158070000	199.193	ARHGEF26
1	158040001	158090000	199.193	ARHGEF26
2	4920001	4970000	134.011	TXNDC5|BMP6
2	4940001	4990000	134.011	TXNDC5|BMP6
2	4960001	5010000	134.011	TXNDC5
2	18960001	19010000	137.839	NRSN1
2	18980001	19030000	166.346	NRSN1|DCDC2
2	19000001	19050000	166.346	NRSN1|DCDC2
2	19020001	19070000	165.104	DCDC2
2	19100001	19150000	145.947	DCDC2
2	19120001	19170000	145.947	DCDC2
2	19140001	19190000	145.947	DCDC2
2	35980001	36030000	137.948	TBCC|PRPH2
2	36000001	36050000	137.948	TBCC|PRPH2|UBR2
2	36020001	36070000	137.948	PRPH2|UBR2
2	36140001	36190000	123.947	UBR2
2	40500001	40550000	209.659	ZFAND3
2	40520001	40570000	293.617	ZFAND3
2	40540001	40590000	316.585	ZFAND3
2	40560001	40610000	316.585	ZFAND3
2	40580001	40630000	292.32	ZFAND3
2	40600001	40650000	274.922	ZFAND3
2	40620001	40670000	214.144	ZFAND3
2	40640001	40690000	232.673	ZFAND3
2	40660001	40710000	232.673	ZFAND3
2	40680001	40730000	156.605	ZFAND3
2	40700001	40750000	132.509	ZFAND3
2	42720001	42770000	164.326	FKBP5
2	42740001	42790000	164.326	FKBP5
2	42760001	42810000	164.326	FKBP5
2	42780001	42830000	126.637	FKBP5
2	47880001	47930000	162.661	BMP5
2	53460001	53510000	129.87	HERC2
2	53480001	53530000	129.87	HERC2
2	53500001	53550000	129.87	HERC2
2	53520001	53570000	144.72	HERC2
2	53540001	53590000	144.72	HERC2
2	53560001	53610000	145.36	HERC2
2	53580001	53630000	175.807	NIPA1
2	53600001	53650000	175.807	NIPA1
2	53620001	53670000	175.807	NIPA1|NIPA2
2	53640001	53690000	148.515	NIPA1|NIPA2|CYFIP1
2	54160001	54210000	131.085	ARHGEF4
2	54180001	54230000	131.085	ARHGEF4
2	54200001	54250000	122.452	ARHGEF4
2	54220001	54270000	132.682	ARHGEF4
2	54240001	54290000	132.682	ARHGEF4
2	54260001	54310000	132.682	ARHGEF4
2	54380001	54430000	229.085	ARHGEF4
2	54400001	54450000	369.027	ARHGEF4
2	54420001	54470000	463.925	FAM168B|ARHGEF4
2	54440001	54490000	486.445	FAM168B|ARHGEF4
2	54460001	54510000	486.445	FAM168B|PLEKHB2
2	54480001	54530000	486.445	FAM168B|PLEKHB2
2	54500001	54550000	446.729	PLEKHB2
2	54520001	54570000	530.849	PLEKHB2
2	54540001	54590000	667.962	PLEKHB2
2	54720001	54770000	1003.37	LOC112581251
2	54740001	54790000	954.182	LOC112581251
2	54760001	54810000	873.749	LOC102408414|LOC112581251
2	54780001	54830000	1059.8	LOC102408414
2	54800001	54850000	1073.8	LOC102408414
2	57220001	57270000	221.188	WDR33
2	57240001	57290000	221.188	SFT2D3|WDR33
2	57260001	57310000	221.188	SFT2D3|WDR33
2	57280001	57330000	144.876	SFT2D3|LIMS2
2	57580001	57630000	196.024	PROC|MAP3K2
2	57600001	57650000	374.775	MAP3K2
2	57620001	57670000	494.792	MAP3K2
2	57640001	57690000	501.629	MAP3K2
2	57660001	57710000	501.629	MAP3K2
2	57680001	57730000	449.01	ERCC3|MAP3K2
2	57700001	57750000	426.705	ERCC3|MAP3K2
2	57720001	57770000	403.442	ERCC3
2	57740001	57790000	608.416	ERCC3|LOC102407599
2	57760001	57810000	614.376	LOC102407599
2	57780001	57830000	614.376	LOC102407599
2	57840001	57890000	566.653	BIN1
2	57860001	57910000	566.653	BIN1
2	57880001	57930000	554.243	BIN1
2	57900001	57950000	424.128	BIN1
2	57920001	57970000	315.991	BIN1
2	57940001	57990000	284.638	BIN1
2	59120001	59170000	119.414	ASDURF|ASNSD1|ANKAR
2	59140001	59190000	119.414	ASDURF|ASNSD1|ANKAR
2	61480001	61530000	156.958	CALCRL
2	61500001	61550000	156.958	CALCRL
2	61520001	61570000	156.958	CALCRL
2	65380001	65430000	194.865	LOC102402985
2	65400001	65450000	194.865	LOC102402985
2	65420001	65470000	162.945	LOC102402985
2	66740001	66790000	137.039	PDE1A
2	66760001	66810000	172.212	PDE1A
2	66780001	66830000	210.647	PDE1A
2	66800001	66850000	210.647	PDE1A
2	66820001	66870000	210.647	PDE1A
2	70680001	70730000	171.734	TTN
2	70700001	70750000	335.414	TTN
2	70720001	70770000	335.414	TTN
2	70740001	70790000	286.3	TTN
2	76100001	76150000	147.327	RAPGEF4
2	76120001	76170000	147.327	RAPGEF4
2	76140001	76190000	164.916	RAPGEF4
2	76160001	76210000	164.916	RAPGEF4
2	76180001	76230000	164.916	RAPGEF4
2	77000001	77050000	138.038	HAT1|METAP1D
2	77020001	77070000	139.877	HAT1
2	77040001	77090000	139.877	HAT1
2	82500001	82550000	126.185	SCN9A
2	82520001	82570000	155.689	SCN9A
2	82540001	82590000	155.689	SCN9A
2	82560001	82610000	141.771	SCN9A
2	83180001	83230000	137.699	CSRNP3
2	83200001	83250000	206.153	CSRNP3
2	83220001	83270000	206.153	CSRNP3
2	83240001	83290000	206.153	CSRNP3
2	83260001	83310000	170.676	CSRNP3
2	83280001	83330000	120.473	CSRNP3
2	85220001	85270000	137.873	FIGN
2	85240001	85290000	160.896	FIGN
2	85260001	85310000	160.896	FIGN
2	86840001	86890000	156.315	DPP4
2	86860001	86910000	156.315	DPP4
2	86880001	86930000	156.315	DPP4
2	99920001	99970000	151.682	KIF5C
2	99940001	99990000	155.89	EPC2
2	99960001	100010000	155.89	EPC2
2	109060001	109110000	148.656	LRP1B
2	109080001	109130000	148.656	LRP1B
2	109100001	109150000	148.656	LRP1B
2	114220001	114270000	165.239	MCM6|LCT
2	114240001	114290000	165.239	MCM6|LCT
2	114260001	114310000	178.632	LCT
2	114280001	114330000	178.632	UBXN4|LCT
2	120440001	120490000	142.56	DPP10
2	120460001	120510000	142.56	DPP10
2	120480001	120530000	142.56	DPP10
2	122560001	122610000	169.832	INSIG2
2	122580001	122630000	169.832	INSIG2
2	122600001	122650000	169.832	INSIG2
2	124380001	124430000	138.022	PTPN4
2	124400001	124450000	179.067	PTPN4
2	124420001	124470000	179.067	PTPN4
2	124440001	124490000	179.067	PTPN4
2	124460001	124510000	134.047	PTPN4
2	124480001	124530000	126.653	PTPN4
2	139080001	139130000	124.943	BOLL
2	139100001	139150000	124.943	BOLL
2	139120001	139170000	124.943	BOLL
2	142140001	142190000	136.677	LOC102391150
2	142160001	142210000	136.677	LOC102391150|LOC102391488
2	143820001	143870000	127.86	BMPR2
2	143840001	143890000	127.86	BMPR2
2	145600001	145650000	167.608	PARD3B
2	145620001	145670000	194.004	PARD3B
2	145640001	145690000	194.004	PARD3B
2	145660001	145710000	194.004	PARD3B
2	145680001	145730000	119.636	PARD3B
3	5300001	5350000	146.103	SSTR2|COG1|FAM104A|SLC39A11
3	5320001	5370000	166.88	COG1|C3H17orf80|LOC102404484|FAM104A|SLC39A11
3	5340001	5390000	166.88	COG1|C3H17orf80|LOC102404484|FAM104A
3	15200001	15250000	149.861	PSMC5|FTSJ3|DDX42|LOC102408561|SMARCD2
3	15220001	15270000	162.595	FTSJ3|DDX42|CCDC47
3	15240001	15290000	162.595	DDX42|CCDC47|STRADA
3	15260001	15310000	148.476	DDX42|CCDC47|STRADA
3	16880001	16930000	142.78	LOC102392650
3	16900001	16950000	142.912	LOC102392650
3	16920001	16970000	142.912	LOC102392650
3	20100001	20150000	121.831	TMEM106A
3	20740001	20790000	155.519	NAGLU|ATP6V0A1
3	20760001	20810000	155.519	ATP6V0A1
3	20780001	20830000	153.503	ATP6V0A1
3	20800001	20850000	134.577	ATP6V0A1|CAVIN1
3	23220001	23270000	125.931	GRB7|IKZF3
3	23240001	23290000	132.379	MIEN1|GRB7|ERBB2|IKZF3
3	23260001	23310000	132.379	MIEN1|GRB7|ERBB2
3	23280001	23330000	125.392	PGAP3|ERBB2
3	24460001	24510000	125.477	NPEPPS
3	24480001	24530000	149.243	NPEPPS
3	24500001	24550000	149.243	NPEPPS
3	24520001	24570000	149.243	NPEPPS
3	24540001	24590000	147.35	KPNB1|NPEPPS
3	26340001	26390000	127.564	NXPH3
3	26360001	26410000	127.564	NXPH3|SPOP
3	26380001	26430000	149.114	SPOP
3	26400001	26450000	158.363	SPOP
3	26420001	26470000	158.363	SPOP
3	26440001	26490000	155.802	SPOP
3	26460001	26510000	155.802	SLC35B1|FAM117A|SPOP
3	28980001	29030000	132.523	ALKBH5|LLGL1|FLII|MYO15A
3	29000001	29050000	143.334	MIEF2|ALKBH5|LLGL1|FLII|TOP3A
3	29020001	29070000	143.334	MIEF2|SMCR8|LLGL1|FLII|TOP3A
3	36900001	36950000	162.965	CHRNE|C3H17orf107|SLC25A11|RNF167|PFN1|GP1BA|ENO3
3	36920001	36970000	190.749	SLC25A11|RNF167|PFN1|SPAG7|GP1BA|ENO3|CAMTA2
3	36940001	36990000	198.463	PFN1|SPAG7|INCA1|ENO3|KIF1C|CAMTA2
3	36960001	37010000	198.463	INCA1|KIF1C|CAMTA2
3	36980001	37030000	198.463	KIF1C|ZFP3
3	37000001	37050000	166.098	ZFP3
3	38340001	38390000	120.562	GGT6|MYBBP1A|SPNS2
3	38360001	38410000	122.534	MYBBP1A|SPNS2
3	38380001	38430000	122.534	SPNS2|SPNS3
3	40040001	40090000	135.044	SGSM2|TSR1|SRR
3	40060001	40110000	154.762	SGSM2|TSR1|SRR|SMG6
3	40080001	40130000	154.762	TSR1|SRR|SMG6
3	40100001	40150000	225.179	SRR|SMG6
3	40120001	40170000	225.314	SMG6
3	40140001	40190000	234.321	SMG6
3	40160001	40210000	240.026	SMG6
3	40180001	40230000	240.026	SMG6
3	40200001	40250000	226.272	SMG6
3	41360001	41410000	153.157	NXN
3	41380001	41430000	202.651	NXN
3	41400001	41450000	202.651	NXN
3	41420001	41470000	202.651	NXN
3	41440001	41490000	178.512	NXN
3	45660001	45710000	122.641	PSMD11
3	45680001	45730000	122.641	CDK5R1|PSMD11|LOC112583476
3	45700001	45750000	122.641	CDK5R1|PSMD11|LOC112583476|MYO1D
3	53720001	53770000	128.021	RAD51C|PPM1E
3	53740001	53790000	128.021	RAD51C
3	53760001	53810000	128.021	RAD51C|TEX14
3	54500001	54550000	129.686	LOC112583809
3	62760001	62810000	138.584	CA10
3	62780001	62830000	138.584	CA10
3	62800001	62850000	138.584	CA10
3	63220001	63270000	130.894	MFSD14B
3	63240001	63290000	165.866	MFSD14B
3	63260001	63310000	193.517	MFSD14B
3	63280001	63330000	200.38	MFSD14B
3	63380001	63430000	146.632	ANXA10
3	63400001	63450000	144.697	ANXA10
3	63420001	63470000	143.48	ANXA10
3	77980001	78030000	165.774	LINGO2
3	78000001	78050000	165.774	LINGO2
3	78020001	78070000	165.774	LINGO2
3	89300001	89350000	143.318	ADAMTSL1
3	89320001	89370000	143.318	ADAMTSL1
3	102240001	102290000	146.41	LOC102413732|JAK2
3	102260001	102310000	240.727	JAK2
3	102280001	102330000	241.553	JAK2
3	102300001	102350000	241.553	JAK2
3	102320001	102370000	220.818	JAK2
3	102340001	102390000	202.706	JAK2
3	102360001	102410000	150.148	JAK2
3	102500001	102550000	128.904	RCL1
3	102520001	102570000	128.904	RCL1
3	102540001	102590000	128.904	RCL1
3	126040001	126090000	124.024	CORO2A
3	126060001	126110000	124.024	TBC1D2|CORO2A
3	126080001	126130000	124.024	TBC1D2|CORO2A
3	129400001	129450000	142.846	LOC102392683
3	129420001	129470000	142.846	LOC102392683
3	143880001	143930000	169.82	C3H9orf3
3	143900001	143950000	169.82	C3H9orf3
3	143920001	143970000	169.82	C3H9orf3
3	156160001	156210000	189.858	SMC2
3	156180001	156230000	189.858	SMC2
3	156200001	156250000	153.554	SMC2
3	156220001	156270000	125.392	SMC2
4	1660001	1710000	122.141	FAM19A5
4	1680001	1730000	122.141	FAM19A5
4	10860001	10910000	236.013	MICAL3
4	10880001	10930000	236.013	MICAL3
4	10900001	10950000	236.013	MICAL3
4	10920001	10970000	154.058	MICAL3
4	11880001	11930000	130.111	LOC102403799|LOC112584456
4	11900001	11950000	130.111	LOC102403799|LRTM2|LOC112584456
4	24620001	24670000	124.639	ATF7IP
4	24640001	24690000	124.639	ATF7IP
4	24700001	24750000	128.137	ATF7IP
4	24720001	24770000	128.137	ATF7IP
4	24740001	24790000	128.137	PLBD1|ATF7IP
4	37780001	37830000	156.837	ARNTL2
4	37800001	37850000	166.138	ARNTL2
4	37820001	37870000	166.138	SMCO2
4	37840001	37890000	156.873	SMCO2
4	40340001	40390000	144.826	TMTC1
4	40360001	40410000	156.354	TMTC1
4	40380001	40430000	156.354	TMTC1
4	40400001	40450000	154.601	TMTC1
4	48420001	48470000	128.371	SYN3
4	48440001	48490000	128.371	SYN3
4	48460001	48510000	128.371	SYN3
4	48900001	48950000	130.325	RTCB|BPIFC
4	48920001	48970000	137.605	ASCL4|RTCB|BPIFC
4	48940001	48990000	137.605	ASCL4|RTCB|PRDM4
4	53200001	53250000	198.626	ASCL1
4	53220001	53270000	195.56	ASCL1|PAH
4	55780001	55830000	119.537	ACTR6|UHRF1BP1L
4	55800001	55850000	255.454	UHRF1BP1L
4	55820001	55870000	317.678	UHRF1BP1L
4	55840001	55890000	317.678	UHRF1BP1L
4	55860001	55910000	317.678	UHRF1BP1L
4	55880001	55930000	248.861	UHRF1BP1L|ANKS1B
4	55900001	55950000	237.925	ANKS1B
4	55920001	55970000	175.143	ANKS1B
4	62040001	62090000	129.819	LOC102411259
4	62060001	62110000	172.246	LOC102411259
4	62140001	62190000	140.668	LOC102400887
4	64020001	64070000	119.959	LRP1|NXPH4
4	64040001	64090000	119.959	NDUFA4L2|STAC3|LRP1|NXPH4|SHMT2
4	64060001	64110000	119.959	NDUFA4L2|STAC3|NXPH4|SHMT2|R3HDM2
4	64080001	64130000	175.66	NDUFA4L2|STAC3|R3HDM2
4	64100001	64150000	175.66	R3HDM2
4	64120001	64170000	175.66	R3HDM2
4	64140001	64190000	141.231	R3HDM2
4	64160001	64210000	129.134	R3HDM2
4	68620001	68670000	168.487	FAM19A2
4	68640001	68690000	190.115	FAM19A2
4	68660001	68710000	190.115	FAM19A2
4	68680001	68730000	190.115	FAM19A2
4	81600001	81650000	133.113	GXYLT1
4	81620001	81670000	133.113	GXYLT1
4	84780001	84830000	200.301	NELL2
4	84800001	84850000	200.301	NELL2
4	84820001	84870000	239.6	NELL2
4	84840001	84890000	239.6	NELL2
4	84860001	84910000	216.246	NELL2
4	84880001	84930000	210.243	NELL2
4	84900001	84950000	168.612	NELL2
4	84920001	84970000	168.612	DBX2
4	84940001	84990000	168.501	DBX2
4	89380001	89430000	120.968	FKBP11|CCDC65|ARF3
4	89400001	89450000	120.968	FKBP11|WNT10B|CCDC65|ARF3
4	89540001	89590000	124.381	RHEBL1|DHH|LMBR1L
4	89560001	89610000	124.381	DHH|LOC102399969|LMBR1L
4	93700001	93750000	127.025	PRR13|AMHR2|PCBP2
4	93720001	93770000	163.401	PRR13|PCBP2|MAP3K12
4	93740001	93790000	215.3	TARBP2|PCBP2|MAP3K12|NPFF|ATF7
4	93760001	93810000	224.695	TARBP2|MAP3K12|NPFF|ATF7
4	93780001	93830000	248.55	NPFF|ATF7
4	93800001	93850000	248.55	ATF7
4	93820001	93870000	248.55	ATF7
4	93840001	93890000	218.429	ATF7
4	93860001	93910000	218.429	ATF7
4	93880001	93930000	142.347	ATP5MC2|ATF7
4	104240001	104290000	272.615	MGAT4C
4	104260001	104310000	272.615	MGAT4C
4	104280001	104330000	272.615	MGAT4C
4	104300001	104350000	250.981	MGAT4C
4	104340001	104390000	298.784	MGAT4C
4	104360001	104410000	440.953	MGAT4C
4	104380001	104430000	440.953	MGAT4C
4	104400001	104450000	471.246	MGAT4C
4	104420001	104470000	525.147	MGAT4C
4	104440001	104490000	525.147	MGAT4C
4	104460001	104510000	525.147	MGAT4C
4	104560001	104610000	206.163	NTS
4	104580001	104630000	139.622	NTS
4	104600001	104650000	139.622	NTS|RASSF9
4	105340001	105390000	119.401	LRRIQ1
4	105360001	105410000	119.401	LRRIQ1
4	105380001	105430000	131.684	LRRIQ1
4	105400001	105450000	161.195	TSPAN19|LRRIQ1
4	105420001	105470000	191.431	TSPAN19|LRRIQ1
4	105440001	105490000	191.431	TSPAN19|LRRIQ1
4	105460001	105510000	158.756	TSPAN19
4	109280001	109330000	188.074	ACSS3
4	109300001	109350000	189.723	ACSS3
4	109320001	109370000	189.723	ACSS3
4	109340001	109390000	154.658	ACSS3
4	110240001	110290000	124.21	OTOGL
4	110260001	110310000	124.21	OTOGL
4	110280001	110330000	124.21	OTOGL
4	118680001	118730000	178.518	TMEM19|THAP2|ZFC3H1
4	118700001	118750000	217.496	TMEM19|THAP2|ZFC3H1
4	118720001	118770000	232.664	THAP2|ZFC3H1
4	118740001	118790000	232.664	ZFC3H1
4	118760001	118810000	221.797	ZFC3H1|LGR5
4	118820001	118870000	121.776	LGR5
4	118840001	118890000	135.471	LGR5
4	118860001	118910000	135.471	LGR5
4	118880001	118930000	135.471	LGR5
4	119120001	119170000	123.994	TSPAN8
4	119140001	119190000	275.634	TSPAN8
4	119160001	119210000	283.074	TSPAN8
4	119180001	119230000	339.593	TSPAN8
4	119200001	119250000	351.287	TSPAN8
4	129620001	129670000	175.585	RYR2
4	129640001	129690000	193.275	RYR2
4	129660001	129710000	193.275	RYR2
4	129680001	129730000	181.818	RYR2
4	131560001	131610000	134.189	CHRM3
4	131580001	131630000	134.189	CHRM3
4	138660001	138710000	119.463	JMJD1C
4	138680001	138730000	127.454	JMJD1C
4	138700001	138750000	134.252	JMJD1C
4	138720001	138770000	134.252	JMJD1C
4	138740001	138790000	134.252	JMJD1C
4	143140001	143190000	159.415	CTNNA3
4	143160001	143210000	159.415	CTNNA3
4	143180001	143230000	159.415	CTNNA3
4	147900001	147950000	137.159	MICU1
4	147920001	147970000	137.159	MICU1
4	147940001	147990000	137.159	MICU1
4	155040001	155090000	216.317	DYDC1|DYDC2
4	155060001	155110000	220.857	DYDC1|DYDC2
4	155080001	155130000	220.857	DYDC1|DYDC2
4	155100001	155150000	230.872	FAM213A
4	155120001	155170000	230.872	FAM213A
4	155140001	155190000	227.905	FAM213A|TSPAN14
5	5020001	5070000	240.035	LOC102398620|F13B
5	5040001	5090000	240.035	LOC102398620|F13B|LOC102398942
5	5060001	5110000	234.224	LOC102398620|LOC102398942
5	14180001	14230000	129.891	HMCN1
5	14200001	14250000	139.346	HMCN1
5	14220001	14270000	139.346	HMCN1
5	18140001	18190000	146.9	CACNA1E
5	18160001	18210000	146.9	CACNA1E
5	18180001	18230000	145.27	CACNA1E
5	18200001	18250000	145.27	CACNA1E
5	18920001	18970000	144.582	STX6|KIAA1614
5	18940001	18990000	144.582	STX6|KIAA1614
5	18960001	19010000	144.582	KIAA1614
5	26400001	26450000	129.141	LOC102411360
5	26420001	26470000	129.141	LOC102411701|LOC102411360
5	26440001	26490000	129.141	LOC102411701
5	29920001	29970000	165.993	CPTP|TAS1R3|INTS11|DVL1|MXRA8
5	29940001	29990000	178.903	AURKAIP1|MRPL20|DVL1|MXRA8|CCNL2
5	29960001	30010000	178.903	AURKAIP1|MRPL20|TMEM88B|VWA1|CCNL2|ANKRD65
5	29980001	30030000	144.782	MRPL20|TMEM88B|VWA1|CCNL2|ANKRD65|LOC102412637
5	31820001	31870000	132.297	C5H1orf174|CEP104|DFFB
5	31840001	31890000	132.297	C5H1orf174
5	40400001	40450000	146.702	TNFSF18
5	40420001	40470000	146.702	TNFSF18
5	45580001	45630000	124.783	RGS7
5	45600001	45650000	128.138	RGS7
5	45620001	45670000	128.138	RGS7
5	53040001	53090000	176.179	DNAH14
5	53060001	53110000	198.14	DNAH14
5	53080001	53130000	198.146	DNAH14
5	53100001	53150000	198.146	DNAH14
5	53120001	53170000	198.146	DNAH14
5	53140001	53190000	154.971	DNAH14
5	53160001	53210000	149.67	DNAH14
5	53180001	53230000	149.67	DNAH14
5	53200001	53250000	149.67	DNAH14
5	56940001	56990000	124.062	HLX
5	56960001	57010000	124.062	HLX
5	56980001	57030000	124.062	MARC1
5	59560001	59610000	149.421	RRP15
5	59580001	59630000	149.421	RRP15
5	61460001	61510000	127.219	USH2A
5	77080001	77130000	219.906	LOC112585257
5	77100001	77150000	219.906	LOC112585257
5	77120001	77170000	197.761	LOC112585257
5	77140001	77190000	163.128	LOC112585257
5	77160001	77210000	217.301	LOC112585257
5	77180001	77230000	228.682	LOC112585257
5	77200001	77250000	228.682	LOC112585257|DEUP1
5	77220001	77270000	216.933	DEUP1
5	77240001	77290000	153.858	DEUP1
5	85260001	85310000	134.463	PICALM
5	85280001	85330000	140.953	PICALM
5	85300001	85350000	140.953	PICALM
5	85320001	85370000	125.318	CCDC83|PICALM
5	107980001	108030000	128.595	FLI1
5	108000001	108050000	128.595	FLI1
5	108020001	108070000	128.595	FLI1
5	113900001	113950000	141.238	LOC102392722
5	113920001	113970000	141.238	LOC102392722
5	113940001	113990000	165.632	LOC102392722
5	114020001	114070000	208.788	LOC102392073
5	114860001	114910000	138.122	LOC112585191
5	114880001	114930000	188.257	LOC112585188
5	114900001	114950000	188.257	LOC112585188
5	114920001	114970000	188.257	LOC112585188
5	114980001	115030000	139.717	PAG16
5	115100001	115150000	150.831	LOC112585193
5	115200001	115250000	430.459	LOC112577671
5	115220001	115270000	366.308	LOC112577671
5	115240001	115290000	304.11	LOC112577671
6	40001	90000	119.759	LOC112585449
6	80001	130000	187.514	LOC102415697
6	100001	150000	234.928	LOC102415697
6	120001	170000	234.928	LOC102413275|LOC102415697
6	140001	190000	229.783	LOC102413275|LOC102415697
6	160001	210000	257.066	LOC102415697
6	180001	230000	257.066	LOC102415697|TBX19
6	200001	250000	257.066	TBX19
6	220001	270000	232.162	TBX19
6	240001	290000	217.778	TBX19
6	260001	310000	134.23	SFT2D2|TBX19
6	2560001	2610000	219.326	FAM78B
6	2580001	2630000	376.771	FAM78B
6	2600001	2650000	434.547	FAM78B
6	2620001	2670000	434.547	FAM78B
6	2640001	2690000	434.547	FAM78B
6	2660001	2710000	415.194	FAM78B
6	6780001	6830000	124.909	UHMK1
6	6800001	6850000	177.843	UHMK1
6	6820001	6870000	177.843	UHMK1
6	6860001	6910000	173.314	SH2D1B
6	6880001	6930000	163.061	SH2D1B
6	10560001	10610000	184.289	LOC102414912
6	10580001	10630000	361.248	LOC102414912
6	10620001	10670000	361.248	LOC102415566
6	10640001	10690000	294.244	LOC102415566|LOC102415903
6	34700001	34750000	121.244	LOC112585773|LOC102389034
6	34720001	34770000	121.244	LOC102389034
6	34740001	34790000	121.244	LOC102389034
6	39500001	39550000	368.322	LOC102389858
6	39520001	39570000	395.109	LOC102389858
6	39540001	39590000	395.109	LOC102389858|LOC102406330
6	39560001	39610000	395.109	LOC102406330
6	39580001	39630000	377.63	LOC102406330
6	39600001	39650000	279.592	LOC102406330
6	39620001	39670000	180.686	RNPC3
6	40620001	40670000	147.73	LOC102390720
6	53920001	53970000	141.378	LOC102397482|LOC102392713
6	53940001	53990000	162.9	LOC102397482|LOC102392713
6	53960001	54010000	170.021	LOC102392713
6	53980001	54030000	170.021	LOC102392713
6	54000001	54050000	136.722	LOC102392713
6	61780001	61830000	125.026	ADGRL2
6	61800001	61850000	125.026	ADGRL2
6	65980001	66030000	135.712	GIPC2|DNAJB4
6	66000001	66050000	154.246	GIPC2|DNAJB4
6	66020001	66070000	154.246	DNAJB4
6	66040001	66090000	136.145	FUBP1|DNAJB4
6	66060001	66110000	136.145	FUBP1|NEXN|DNAJB4
6	67480001	67530000	132.532	ST6GALNAC3
6	67500001	67550000	132.532	ST6GALNAC3
6	67520001	67570000	126.903	ST6GALNAC3
6	93440001	93490000	149.968	PRPF38A|ORC1
6	93460001	93510000	149.968	CC2D1B|ORC1
6	93480001	93530000	148.783	CC2D1B|ORC1|ZFYVE9
6	107780001	107830000	136.803	DNALI1|GNL2|SNIP1
6	107800001	107850000	136.803	DNALI1|GNL2|SNIP1|MEAF6
6	107820001	107870000	132.408	SNIP1|MEAF6
6	107840001	107890000	126.099	ZC3H12A|MEAF6
7	1580001	1630000	140.048	RNF4|FAM193A
7	1600001	1650000	156.611	RNF4|FAM193A
7	1620001	1670000	156.611	FAM193A
7	1640001	1690000	193.031	FAM193A
7	1660001	1710000	193.031	FAM193A
7	1680001	1730000	193.031	FAM193A
7	15720001	15770000	187.054	AFF1
7	15760001	15810000	208.875	C7H4orf36
7	15780001	15830000	167.189	C7H4orf36
7	15800001	15850000	134.15	C7H4orf36|SLC10A6
7	50720001	50770000	282.484	CNGA1
7	50740001	50790000	314.218	CNGA1|NFXL1
7	50760001	50810000	314.218	NFXL1
7	50780001	50830000	314.218	NFXL1
7	50800001	50850000	229.619	NFXL1|CORIN
7	50820001	50870000	176.779	NFXL1|CORIN
7	51920001	51970000	145.065	LOC102395589
7	51940001	51990000	160.04	LOC102395589
7	51960001	52010000	160.04	LOC102395589
7	51980001	52030000	158.779	LOC102395589
7	57160001	57210000	166.251	LIMCH1
7	57180001	57230000	166.251	LIMCH1
7	58120001	58170000	216.172	RHOH
7	58140001	58190000	223.939	RHOH
7	58160001	58210000	223.939	RHOH
7	58180001	58230000	223.939	RHOH
7	75980001	76030000	130.595	KCNIP4
7	76000001	76050000	193.741	KCNIP4
7	76020001	76070000	202.844	KCNIP4
7	76040001	76090000	202.844	KCNIP4
7	76060001	76110000	185.565	KCNIP4
7	76080001	76130000	169.291	KCNIP4
7	79920001	79970000	145.815	LCORL
7	79940001	79990000	175.16	LCORL
7	79960001	80010000	187.35	LCORL
7	79980001	80030000	187.35	LCORL
7	80000001	80050000	184.471	LCORL
7	80020001	80070000	194.329	LCORL
7	80040001	80090000	194.329	LCORL
7	80060001	80110000	194.329	LCORL
7	80080001	80130000	184.547	NCAPG|LCORL
7	80100001	80150000	173.189	NCAPG|LCORL
7	82240001	82290000	186.445	SEC24D
7	82260001	82310000	189.857	SEC24D
7	82280001	82330000	208.777	METTL14|SEC24D
7	82300001	82350000	208.777	METTL14
7	82320001	82370000	207.663	METTL14
7	82340001	82390000	269.159	METTL14
7	82420001	82470000	217.98	PRSS12
7	98200001	98250000	120.815	BANK1
7	98220001	98270000	167.532	BANK1
7	98240001	98290000	167.532	BANK1
7	98260001	98310000	167.532	BANK1
7	109480001	109530000	122.018	CCSER1
7	109500001	109550000	122.018	CCSER1
7	109520001	109570000	122.018	CCSER1
7	109600001	109650000	152.335	CCSER1
7	109620001	109670000	152.335	CCSER1
7	109640001	109690000	152.335	CCSER1
7	109700001	109750000	123.762	CCSER1
7	109720001	109770000	123.762	CCSER1
7	109740001	109790000	123.762	CCSER1
8	9380001	9430000	167.385	ANKIB1
8	9400001	9450000	193.484	LOC102410276|ANKIB1
8	9420001	9470000	222.892	LOC102410276|ANKIB1
8	9440001	9490000	222.892	GATAD1|LOC102410276
8	9460001	9510000	222.892	GATAD1|LOC102410276|PEX1
8	9480001	9530000	212.762	PEX1
8	26780001	26830000	133.116	HDAC9
8	26800001	26850000	135.557	HDAC9
8	26820001	26870000	135.557	HDAC9
8	26840001	26890000	124.913	HDAC9
8	26960001	27010000	169.9	HDAC9
8	26980001	27030000	205.934	HDAC9
8	27000001	27050000	205.934	HDAC9
8	27020001	27070000	205.934	HDAC9
8	27040001	27090000	176.394	HDAC9
8	27060001	27110000	176.394	HDAC9
8	27080001	27130000	122.097	HDAC9
8	44460001	44510000	129.196	RELN
8	44480001	44530000	242.173	RELN
8	44500001	44550000	262.032	RELN
8	44520001	44570000	262.032	RELN
8	44540001	44590000	262.032	RELN
8	44560001	44610000	218.092	RELN
8	46360001	46410000	131.252	PUS7
8	46380001	46430000	131.421	PUS7
8	46400001	46450000	133.944	PUS7
8	46420001	46470000	133.944	RINT1|PUS7
8	46440001	46490000	133.944	EFCAB10|RINT1|PUS7
8	46460001	46510000	130.583	EFCAB10|RINT1
8	46480001	46530000	130.583	EFCAB10|RINT1|ATXN7L1
8	53680001	53730000	127.641	FOXP2
8	53700001	53750000	127.641	FOXP2
8	53720001	53770000	232.608	FOXP2
8	53740001	53790000	233.863	FOXP2
8	53760001	53810000	233.863	FOXP2
8	53780001	53830000	194.609	FOXP2
8	53800001	53850000	126.948	FOXP2
8	57560001	57610000	124.139	IMMP2L
8	57580001	57630000	124.139	IMMP2L
8	57600001	57650000	124.139	IMMP2L
8	61040001	61090000	123.724	SEPT7
8	61060001	61110000	123.724	SEPT7
8	61080001	61130000	123.724	SEPT7
8	72940001	72990000	147.451	ZNF804B
8	72960001	73010000	157.886	ZNF804B
8	72980001	73030000	157.886	ZNF804B
8	73000001	73050000	134.21	ZNF804B
8	76420001	76470000	124.077	PURB
8	76440001	76490000	124.975	PURB|LOC102395706
8	76460001	76510000	124.975	PPIA|LOC102395706
8	86020001	86070000	141.46	PTPRZ1
8	86040001	86090000	139.932	PTPRZ1
8	87920001	87970000	120.703	HYAL4
8	87940001	87990000	164.025	LOC102411950|HYAL4
8	87960001	88010000	164.025	LOC102411950|HYAL4
8	88160001	88210000	165.908	LOC102391170
8	88180001	88230000	165.908	TMEM229A|LOC102391170
8	88200001	88250000	161.75	TMEM229A
8	98840001	98890000	141.891	CNOT4
8	98860001	98910000	176.531	CNOT4
8	98880001	98930000	205.768	CNOT4
8	98900001	98950000	261.059	CNOT4
8	98920001	98970000	261.059	CNOT4
8	98940001	98990000	283.257	CNOT4
8	98960001	99010000	292.627	CNOT4
8	98980001	99030000	292.627	CNOT4|NUP205
8	99000001	99050000	337.797	CNOT4|NUP205
8	99020001	99070000	337.797	NUP205
8	99040001	99090000	337.512	NUP205
8	99060001	99110000	202.216	NUP205
8	102520001	102570000	133.029	UBN2
8	102540001	102590000	133.029	FMC1|UBN2
8	102560001	102610000	133.029	FMC1|UBN2|LOC102403983
8	102620001	102670000	137.6	KLRG2|LOC102403983
8	102640001	102690000	137.6	KLRG2|LOC102403983
8	102660001	102710000	137.6	KLRG2|CLEC2L
8	118660001	118710000	138.242	PTPRN2
8	118680001	118730000	138.242	PTPRN2
8	118700001	118750000	138.242	PTPRN2
9	380001	430000	119.85	WDR36
9	500001	550000	201.808	TSLP
9	520001	570000	201.808	TSLP
9	540001	590000	201.808	TSLP
9	22300001	22350000	147.194	MEF2C
9	22320001	22370000	147.194	MEF2C
9	22340001	22390000	124.806	MEF2C
9	28540001	28590000	178.766	ATG10
9	28560001	28610000	179.967	ATG10
9	28580001	28630000	179.967	ATG10
9	28600001	28650000	147.082	ATG10
9	28620001	28670000	182.688	ATG10
9	28640001	28690000	311.732	ATG10
9	28660001	28710000	311.732	ATG10
9	28680001	28730000	311.732	ATG10
9	28700001	28750000	259.314	ATG10
9	28720001	28770000	219.736	ATG10
9	28740001	28790000	165.833	ATG10
9	41480001	41530000	125.408	THG1L|LSM11
9	41500001	41550000	149.279	THG1L|LSM11|SOX30
9	41520001	41570000	155.823	THG1L|SOX30
9	41540001	41590000	155.823	SOX30
9	41560001	41610000	152.431	SOX30
9	67520001	67570000	133.766	C9H19orf24|EFNA2|CIRBP
9	67540001	67590000	151.613	C9H19orf24|EFNA2|CIRBP|MIDN
9	67560001	67610000	155.059	C9H19orf24|ATP5F1D|CIRBP|MIDN|CBARP|STK11
9	67580001	67630000	155.059	ATP5F1D|MIDN|CBARP|STK11
9	67600001	67650000	124.273	CBARP|STK11|SBNO2
9	89420001	89470000	132.42	RAD50
9	89440001	89490000	132.42	RAD50
9	89460001	89510000	132.42	RAD50
9	90300001	90350000	173.131	GNG7
9	90320001	90370000	173.131	DIRAS1|GNG7
9	90340001	90390000	173.131	DIRAS1|SLC39A3|GNG7
9	90360001	90410000	134.536	DIRAS1|SLC39A3|SGTA|GNG7
9	91260001	91310000	121.418	DAPK3|EEF2
9	91280001	91330000	129.602	EEF2|PIAS4
9	91300001	91350000	129.602	PIAS4|ZBTB7A
9	91440001	91490000	150.502	SIRT6|CREB3L3|ANKRD24
9	91460001	91510000	186.052	EBI3|YJU2|ANKRD24
9	91480001	91530000	186.052	EBI3|TMIGD2|YJU2|SHD|ANKRD24
9	91500001	91550000	172.581	TMIGD2|YJU2|SHD|FSD1
9	93020001	93070000	133.857	ACSBG2
9	93040001	93090000	133.857	MLLT1|ACSBG2
9	93060001	93110000	133.857	MLLT1|ACSBG2
9	93960001	94010000	144.205	LOC102406039
9	93980001	94030000	144.205	LOC102406039|ACTL9
9	94000001	94050000	144.205	ACTL9|LOC102403979
9	98380001	98430000	178.789	RTBDN|RNASEH2A|MAST1
9	98400001	98450000	206.389	DNASE2|MAST1|GCDH|KLF1
9	98420001	98470000	206.389	DNASE2|MAST1|GCDH|SYCE2|KLF1
9	98440001	98490000	206.389	FARSA|CALR|GCDH|SYCE2
9	98460001	98510000	197.705	FARSA|CALR|RAD23A|SYCE2|GADD45GIP1
9	98480001	98530000	197.705	FARSA|CALR|RAD23A|GADD45GIP1
9	98540001	98590000	152.644	NFIX
9	98560001	98610000	152.644	NFIX
9	98580001	98630000	152.644	NFIX
9	105900001	105950000	124.416	UPF1
9	105920001	105970000	124.416	UPF1
9	105940001	105990000	146.039	UPF1|GDF1|CERS1
9	105960001	106010000	146.039	UPF1|GDF1|CERS1|COPE
9	105980001	106030000	146.039	HOMER3|CERS1|COPE|DDX49
9	106000001	106050000	121.539	HOMER3|COPE|DDX49
9	107820001	107870000	132.526	ZNF454|GRM6
9	107840001	107890000	132.526	GRM6
9	107860001	107910000	132.526	GRM6|ZNF879
10	2880001	2930000	124.619	PDE10A
10	6100001	6150000	220.435	PRKN
10	6120001	6170000	220.435	PRKN
10	6140001	6190000	220.435	PRKN
10	6160001	6210000	199.933	PRKN
10	6180001	6230000	147.138	PRKN
10	6200001	6250000	147.138	PRKN
10	15120001	15170000	146.038	ESR1
10	15140001	15190000	146.038	ESR1
10	30920001	30970000	127.558	MYB
10	30940001	30990000	139.954	MYB
10	30960001	31010000	139.954	MYB
10	41960001	42010000	122.321	AKIRIN2
10	41980001	42030000	122.321	AKIRIN2
10	54860001	54910000	161.229	ASCC3
10	54880001	54930000	186.235	ASCC3
10	54900001	54950000	186.235	ASCC3
10	54920001	54970000	125.646	ASCC3
10	55060001	55110000	119.898	ASCC3
10	55080001	55130000	119.898	ASCC3
10	77160001	77210000	191.866	NKAIN2
10	77180001	77230000	234.837	NKAIN2
10	77200001	77250000	234.837	NKAIN2
10	77220001	77270000	206.254	NKAIN2
10	77240001	77290000	134.882	NKAIN2
10	80480001	80530000	123.307	KIAA0408|SOGA3
10	80500001	80550000	204.129	KIAA0408|SOGA3
10	80520001	80570000	204.129	SOGA3
10	80540001	80590000	204.129	SOGA3
10	80560001	80610000	190.135	SOGA3|C10H6orf58
11	3000001	3050000	132.323	PTPN21
11	3020001	3070000	132.323	PTPN21
11	10360001	10410000	147.758	SEL1L
11	10380001	10430000	147.758	SEL1L
11	10400001	10450000	143.439	SEL1L
11	13840001	13890000	162.012	NRXN3
11	13860001	13910000	162.012	NRXN3
11	14920001	14970000	149.824	IRF2BPL
11	14940001	14990000	149.824	IRF2BPL
11	17800001	17850000	167.157	LOC102409375|LIN52
11	17820001	17870000	167.157	ALDH6A1|LIN52
11	17840001	17890000	167.157	ALDH6A1|BBOF1|LIN52
11	17860001	17910000	147.975	ALDH6A1|BBOF1|LIN52
11	34140001	34190000	315.165	OTX2
11	34160001	34210000	219.893	OTX2
11	34180001	34230000	196.522	OTX2
11	36480001	36530000	122.451	CDKN3
11	43520001	43570000	138.012	USP8
11	43540001	43590000	152.112	USP8|USP50
11	43560001	43610000	182.184	USP8|USP50
11	43580001	43630000	182.184	USP50|TRPM7
11	43600001	43650000	162.877	USP50|TRPM7
11	43620001	43670000	155.692	TRPM7
11	43640001	43690000	155.692	TRPM7
11	45700001	45750000	224.934	ONECUT1
11	45720001	45770000	224.934	ONECUT1
11	45740001	45790000	224.934	ONECUT1
11	45760001	45810000	204.484	ONECUT1
11	47180001	47230000	126.222	UNC13C
11	47200001	47250000	126.222	UNC13C
11	47220001	47270000	126.222	UNC13C
11	47700001	47750000	156.745	UNC13C
11	47720001	47770000	156.745	UNC13C
11	47740001	47790000	156.745	UNC13C
11	48360001	48410000	122.704	PIGBOS1|PIGB|RAB27A
11	48380001	48430000	130.45	PIGBOS1|PIGB|CCPG1
11	48400001	48450000	170.843	PIGBOS1|PIGB|CCPG1
11	48420001	48470000	170.843	CCPG1|C11H15orf65|DNAAF4
11	48440001	48490000	150.078	CCPG1|C11H15orf65|DNAAF4
11	48640001	48690000	187.809	PRTG
11	48660001	48710000	187.809	PRTG
11	48680001	48730000	187.809	PRTG
11	48700001	48750000	124.258	PRTG
11	51840001	51890000	141.165	MINDY2
11	51860001	51910000	141.165	MINDY2
11	51880001	51930000	128.393	MINDY2
11	57620001	57670000	173.321	CSNK1G1
11	57640001	57690000	220.59	CSNK1G1
11	57660001	57710000	260.706	CSNK1G1
11	57680001	57730000	271.001	PCLAF|TRIP4|CSNK1G1
11	57700001	57750000	296.543	PCLAF|TRIP4|CSNK1G1
11	57720001	57770000	296.543	PCLAF|TRIP4
11	57740001	57790000	296.543	TRIP4|ZNF609
11	57760001	57810000	260.162	TRIP4|ZNF609
11	57780001	57830000	230.176	TRIP4|ZNF609
11	57800001	57850000	158.411	ZNF609
11	59400001	59450000	133.361	TRIM9
11	60080001	60130000	137.686	CDKL1
11	60100001	60150000	137.686	ATP5S|CDKL1
11	60120001	60170000	127.649	ATP5S|CDKL1|L2HGDH
11	60140001	60190000	127.649	ATP5S|CDKL1|L2HGDH
11	60320001	60370000	121.621	VCPKMT|SOS2
11	63440001	63490000	139.192	MDGA2
11	63460001	63510000	139.192	MDGA2
11	63480001	63530000	139.192	MDGA2
11	65360001	65410000	170.215	STARD9
11	65380001	65430000	170.215	STARD9
11	65400001	65450000	170.215	STARD9
11	65420001	65470000	149.605	STARD9
11	67000001	67050000	189.838	ZFYVE19|C11H15orf62|GCHFR|DNAJC17|RMDN3
11	67020001	67070000	256.041	C11H15orf62|GCHFR|DNAJC17|RMDN3|RAD51
11	67040001	67090000	318.621	RMDN3|RAD51
11	67060001	67110000	318.621	RMDN3|RAD51
11	67080001	67130000	386.269	RAD51|KNL1
11	67100001	67150000	406.929	KNL1
11	67120001	67170000	406.929	KNL1
11	67140001	67190000	381.445	RPUSD2|KNL1
11	67160001	67210000	283.934	RPUSD2|CCDC32|KNL1
11	67180001	67230000	145.474	RPUSD2|CCDC32
11	67200001	67250000	145.474	CCDC32
11	67240001	67290000	309.853	CHST14|BAHD1
11	67260001	67310000	309.853	CHST14|BAHD1
11	67280001	67330000	309.853	BAHD1|IVD
11	67300001	67350000	238.083	KNSTRN|IVD
11	67320001	67370000	125.56	KNSTRN|IVD|DISP2
11	67340001	67390000	120.526	KNSTRN|LOC102391841|DISP2
11	74580001	74630000	155.379	RYR3
11	74600001	74650000	155.379	RYR3
11	74620001	74670000	155.379	RYR3
11	74840001	74890000	130.903	AVEN|CHRM5
11	74860001	74910000	130.903	EMC7|AVEN|CHRM5
11	81760001	81810000	177.494	CPNE6|CARMIL3|NRL|DCAF11|PCK2
11	81780001	81830000	177.494	FITM1|PSME1|PSME2|NRL|DCAF11|EMC9|RNF31|PCK2
11	81800001	81850000	183.969	FITM1|PSME1|PSME2|IRF9|DCAF11|EMC9|RNF31|REC8
11	81820001	81870000	186.917	PSME2|IRF9|IPO4|TM9SF1|EMC9|RNF31|REC8
11	81840001	81890000	186.917	IRF9|IPO4|TM9SF1|TSSK4|CHMP4A|LOC102395880|RNF31|REC8|NEDD8
11	81860001	81910000	165.06	IPO4|TM9SF1|TSSK4|CHMP4A|LOC102395880|GMPR2|NEDD8|TINF2|TGM1
11	81880001	81930000	128.245	CHMP4A|LOC102395880|GMPR2|NEDD8|TINF2|TGM1
11	92100001	92150000	244.147	HOMER1
11	92120001	92170000	264.541	HOMER1
11	92140001	92190000	264.541	HOMER1
11	92160001	92210000	254.815	HOMER1
11	92240001	92290000	124.296	JMY|HOMER1
11	92260001	92310000	176.499	JMY|HOMER1
11	92280001	92330000	206.742	JMY
11	92300001	92350000	206.742	JMY
11	92320001	92370000	206.742	JMY
11	92340001	92390000	164.238	JMY
11	101960001	102010000	128.898	MCC
11	101980001	102030000	128.898	MCC
11	102000001	102050000	139.107	MCC
11	102020001	102070000	139.107	MCC
11	102040001	102090000	125.621	MCC
12	38540001	38590000	140.682	CCDC85A
12	38560001	38610000	140.682	CCDC85A
12	38580001	38630000	140.682	CCDC85A
12	38700001	38750000	179.513	CCDC85A
12	38720001	38770000	204.138	CCDC85A
12	38740001	38790000	205.614	CCDC85A
12	43220001	43270000	142.285	PAPOLG
12	43240001	43290000	145.58	PAPOLG
12	43260001	43310000	145.58	PAPOLG
12	48020001	48070000	171.371	CHMP3
12	48040001	48090000	206.838	CHMP3
12	48060001	48110000	206.838	CHMP3|KDM3A
12	48080001	48130000	174.442	CHMP3|KDM3A
12	48100001	48150000	174.442	KDM3A
12	48120001	48170000	169.293	KDM3A
12	48140001	48190000	143.231	KDM3A
12	48720001	48770000	126.68	ST3GAL5
12	48740001	48790000	170.031	ST3GAL5
12	48760001	48810000	171.253	ATOH8
12	48780001	48830000	171.253	ATOH8
12	48800001	48850000	159.888	ATOH8
12	58480001	58530000	196.548	LRRTM4
12	58500001	58550000	198.522	LRRTM4
12	58520001	58570000	198.522	LRRTM4
12	58540001	58590000	198.522	LRRTM4
12	58560001	58610000	192.535	LRRTM4
12	58580001	58630000	192.535	LRRTM4
12	58600001	58650000	192.535	LRRTM4
12	61060001	61110000	125.8	EHBP1
12	61080001	61130000	142.902	EHBP1
12	61100001	61150000	142.902	EHBP1
12	61120001	61170000	142.902	EHBP1
12	62200001	62250000	211.775	PELI1
12	62220001	62270000	211.775	PELI1
12	62560001	62610000	143.869	AFTPH
12	62580001	62630000	143.869	AFTPH
12	62600001	62650000	134.27	AFTPH
12	73980001	74030000	238.792	DNAJC27|LOC112578224|ADCY3
12	74000001	74050000	281.907	LOC112578224|ADCY3
12	74020001	74070000	281.907	ADCY3
12	74040001	74090000	242.036	ADCY3
12	74060001	74110000	179.016	PTRHD1|CENPO|ADCY3
12	74080001	74130000	186.675	PTRHD1|CENPO|ADCY3|NCOA1
12	74100001	74150000	205.197	PTRHD1|CENPO|NCOA1
12	74120001	74170000	317.037	NCOA1
12	74140001	74190000	317.037	NCOA1
12	74160001	74210000	317.037	NCOA1
12	74180001	74230000	248.466	NCOA1
12	74200001	74250000	157.421	NCOA1
12	74340001	74390000	132.401	NCOA1
12	77600001	77650000	132.499	APOB
12	77620001	77670000	132.499	APOB
12	78080001	78130000	122.869	RHOB
12	78100001	78150000	122.869	RHOB|LOC102404280
12	78120001	78170000	122.869	LOC102404280
12	78220001	78270000	200.925	PUM2
12	78240001	78290000	291.036	PUM2
12	78260001	78310000	291.036	PUM2
12	78280001	78330000	291.036	PUM2
12	78300001	78350000	198.739	SDC1|PUM2
12	78480001	78530000	148.227	LAPTM4A
12	78500001	78550000	148.227	LAPTM4A|MATN3
12	78520001	78570000	136.724	LAPTM4A|MATN3|WDR35
12	85740001	85790000	180.147	NTSR2|LPIN1|GREB1
12	85760001	85810000	272.106	NTSR2|LPIN1|GREB1
12	85780001	85830000	272.106	GREB1
12	85800001	85850000	272.106	GREB1
12	85820001	85870000	207.725	GREB1
12	97140001	97190000	158.496	ZBTB43|ZBTB34
12	97160001	97210000	158.496	ZBTB34
12	97180001	97230000	157.504	ZBTB34|RALGPS1
12	103280001	103330000	133.103	DNLZ|LOC102392879|GPSM1|CARD9
12	103300001	103350000	133.103	DNLZ|GPSM1|CARD9|SNAPC4
12	103320001	103370000	133.103	DNLZ|PMPCA|GPSM1|CARD9|SNAPC4|ENTR1
12	103340001	103390000	131.147	PMPCA|SNAPC4|ENTR1|INPP5E
12	103360001	103410000	131.147	PMPCA|SNAPC4|ENTR1|INPP5E|SEC16A
12	105960001	106010000	140.036	OLFM1
12	105980001	106030000	140.036	OLFM1
13	46420001	46470000	186.301	KLHL1
13	46440001	46490000	269.634	KLHL1
13	46460001	46510000	289.232	KLHL1
13	46480001	46530000	289.232	KLHL1
13	46500001	46550000	289.232	KLHL1
13	46520001	46570000	152.975	KLHL1
13	65900001	65950000	121.104	RFXAP|SMAD9
13	65920001	65970000	179.59	RFXAP|SMAD9
13	65940001	65990000	198.568	SMAD9
13	65960001	66010000	277.42	SMAD9|ALG5
13	65980001	66030000	340.572	SMAD9|ALG5
13	66000001	66050000	340.572	EXOSC8|ALG5|SUPT20H
13	66020001	66070000	340.572	EXOSC8|ALG5|SUPT20H
13	66040001	66090000	316.523	SUPT20H
14	160001	210000	189.106	CBLN4
14	180001	230000	189.106	CBLN4
14	200001	250000	189.106	CBLN4
14	6200001	6250000	154.158	STAU1
14	6220001	6270000	175.043	STAU1
14	6240001	6290000	175.043	STAU1|CSE1L
14	6260001	6310000	175.043	STAU1|CSE1L
14	6280001	6330000	149.641	ARFGEF2|CSE1L
14	9040001	9090000	181.607	WFDC10B|WFDC11|LOC102405698|WFDC9|WFDC8
14	9060001	9110000	181.607	LOC102405698|WFDC9|WFDC8|LOC102391237
14	9080001	9130000	181.607	WFDC8|LOC102391237
14	9100001	9150000	171.031	WFDC2|LOC102391237
14	16480001	16530000	128.459	KIAA1755
14	16500001	16550000	138.503	KIAA1755
14	16520001	16570000	138.503	TGM2
14	26140001	26190000	145.294	CTSZ|NELFCD
14	26160001	26210000	149.82	CTSZ|TUBB1|NELFCD
14	26180001	26230000	149.82	CTSZ|TUBB1|ATP5F1E|PRELID3B|NELFCD
14	31300001	31350000	132.853	C14H20orf141|TMEM239|VPS16|PCED1A
14	31320001	31370000	147.685	VPS16|PCED1A|PTPRA
14	31340001	31390000	147.685	VPS16|PTPRA
14	31360001	31410000	159.616	PTPRA
14	31380001	31430000	224.12	PTPRA
14	31400001	31450000	224.12	PTPRA
14	31420001	31470000	224.12	PTPRA
14	31440001	31490000	202.353	PTPRA
14	31460001	31510000	202.353	PTPRA
14	31480001	31530000	195.659	PTPRA
14	31500001	31550000	121.882	MRPS26|GNRH2|PTPRA
14	32640001	32690000	312.132	SMOX
14	32660001	32710000	296.487	SMOX
14	32680001	32730000	153.613	SMOX
14	32720001	32770000	334.716	ADRA1D
14	32740001	32790000	429.465	ADRA1D
14	32960001	33010000	191.48	HAO1
14	32980001	33030000	191.48	HAO1
14	33000001	33050000	191.48	HAO1
14	33020001	33070000	121.277	HAO1
14	35540001	35590000	181.032	CRLS1|MCM8
14	35560001	35610000	202.949	CRLS1|MCM8
14	35580001	35630000	202.949	MCM8
14	35600001	35650000	168.176	TRMT6|MCM8
14	35780001	35830000	129.221	SHLD1
14	35800001	35850000	134.166	SHLD1
14	35820001	35870000	134.166	SHLD1
14	35920001	35970000	175.891	GPCPD1
14	40620001	40670000	182.412	UCN3|TUBAL3
14	40640001	40690000	188.875	UCN3|TUBAL3|NET1
14	40660001	40710000	188.875	TUBAL3|NET1
14	40680001	40730000	129.877	LOC102405655|NET1
14	43660001	43710000	120.416	RALGAPA2
14	48540001	48590000	165.046	MTPAP
14	48560001	48610000	312.075	MTPAP
14	48580001	48630000	332.974	MTPAP
14	59160001	59210000	127.429	LOC112578892
14	59180001	59230000	127.429	LOC112578892
14	59200001	59250000	127.429	LOC112578892
14	82640001	82690000	159.396	PLCB1
15	5800001	5850000	159.472	WWP1
15	5820001	5870000	177.351	WWP1
15	5840001	5890000	177.351	WWP1
15	5860001	5910000	177.351	WWP1
15	5880001	5930000	138.663	RMDN1|WWP1
15	12940001	12990000	138.62	PLEKHF2
15	12960001	13010000	189.613	PLEKHF2
15	12980001	13030000	189.613	PLEKHF2
15	13000001	13050000	189.613	PLEKHF2
15	24260001	24310000	167.627	OXR1
15	24280001	24330000	167.627	OXR1
15	24300001	24350000	170.867	OXR1
15	24320001	24370000	170.867	OXR1
15	24340001	24390000	135.769	OXR1
15	50880001	50930000	123.999	ARFGEF1
15	50900001	50950000	142.075	ARFGEF1
15	50920001	50970000	142.075	ARFGEF1
15	50940001	50990000	122.167	ARFGEF1
15	58920001	58970000	176.35	LOC102413997
15	58940001	58990000	181.026	LOC102413997
15	58960001	59010000	181.026	CHCHD7|PLAG1
15	58980001	59030000	176.36	CHCHD7|PLAG1
15	59080001	59130000	154.972	RPS20
15	59100001	59150000	154.972	LYN
15	59120001	59170000	154.972	LYN
15	59900001	59950000	151.9	RP1
15	59920001	59970000	151.9	RP1
15	59940001	59990000	151.9	RP1
15	60300001	60350000	526.833	MRPL15
15	60320001	60370000	625.304	MRPL15|LYPLA1
15	60340001	60390000	647.375	MRPL15|LYPLA1|TCEA1
15	60360001	60410000	647.375	LYPLA1|TCEA1
15	60380001	60430000	621.376	TCEA1|RGS20
15	60400001	60450000	658.111	TCEA1|ATP6V1H|RGS20
15	60420001	60470000	658.111	ATP6V1H|RGS20
15	60440001	60490000	631.625	ATP6V1H|RGS20
15	60460001	60510000	509.467	ATP6V1H|RGS20
15	60480001	60530000	260.184	ATP6V1H
15	60600001	60650000	487.133	OPRK1
15	60620001	60670000	751.303	OPRK1
15	60640001	60690000	938.869	OPRK1
15	60720001	60770000	787.925	NPBWR1
15	60740001	60790000	422.012	NPBWR1
15	60760001	60810000	148.242	NPBWR1
15	60800001	60850000	122.517	RB1CC1
15	60820001	60870000	233.571	RB1CC1
15	60840001	60890000	234.347	RB1CC1
15	60860001	60910000	234.347	RB1CC1
15	60900001	60950000	462.798	ALKAL1
15	60920001	60970000	664.893	ALKAL1
15	61080001	61130000	499.187	LOC102412826
15	61100001	61150000	499.187	LOC102412826
15	61120001	61170000	499.187	LOC102412826
15	61140001	61190000	390.693	LOC102412826
15	61160001	61210000	133.786	LOC102412826
15	61180001	61230000	133.786	LOC102412826
15	61200001	61250000	124.922	LOC102412826
15	61300001	61350000	150.921	PCMTD1
15	61320001	61370000	150.921	PCMTD1
15	61340001	61390000	131.15	PCMTD1
15	62520001	62570000	163.781	EFCAB1
15	66980001	67030000	145.996	MTSS1
15	67000001	67050000	145.996	MTSS1
15	67020001	67070000	253.375	MTSS1
15	67040001	67090000	253.375	MTSS1
15	67060001	67110000	253.375	MTSS1
15	67560001	67610000	178.166	NSMCE2
15	67580001	67630000	183.191	NSMCE2
15	67600001	67650000	183.191	NSMCE2
15	79220001	79270000	133.934	PTK2
15	79240001	79290000	185.174	PTK2
15	79260001	79310000	185.174	PTK2
15	79280001	79330000	185.174	PTK2
15	79300001	79350000	207.8	PTK2
15	79320001	79370000	207.8	PTK2
15	79340001	79390000	207.8	PTK2
15	79360001	79410000	126.789	PTK2
15	81840001	81890000	129	MFSD3|RECQL4|LRRC14|LRRC24|C15H8orf82|PPP1R16A|GPT|ARHGAP39
15	81860001	81910000	129	RECQL4|LRRC14|LRRC24|C15H8orf82|ARHGAP39
16	3260001	3310000	165.777	LOC112579540|LOC112579541|P2RX3|LOC102406054
16	3280001	3330000	165.777	LOC112579541|P2RX3
16	3300001	3350000	165.777	P2RX3|SSRP1|TNKS1BP1
16	11120001	11170000	152.055	TTC17
16	11140001	11190000	153.034	TTC17
16	11160001	11210000	153.034	TTC17
16	31640001	31690000	123.289	PLEKHB1|RAB6A
16	31660001	31710000	123.289	PLEKHB1|RAB6A
16	31820001	31870000	127.123	FAM168A
16	31840001	31890000	160.541	FAM168A
16	31860001	31910000	160.541	FAM168A
16	31880001	31930000	160.541	FAM168A
16	31900001	31950000	121.501	RELT|FAM168A
16	33600001	33650000	321.981	STIM1
16	33620001	33670000	390.075	STIM1
16	33640001	33690000	393.737	RRM1|STIM1
16	33660001	33710000	393.737	RRM1|STIM1
16	33680001	33730000	346.275	RRM1|STIM1
16	33700001	33750000	346.275	RRM1|LOC102415146|LOC102401004
16	33720001	33770000	266.379	RRM1|LOC102415146|LOC102401004
16	41780001	41830000	146.128	ZNF143|WEE1
16	41800001	41850000	146.128	WEE1
16	44840001	44890000	159.785	TEAD1
16	44860001	44910000	144.622	TEAD1
16	45200001	45250000	138.395	RASSF10
16	46780001	46830000	120.315	PDE3B
16	46800001	46850000	143.269	PDE3B
16	46820001	46870000	236.873	PDE3B
16	46840001	46890000	273.962	PDE3B
16	46860001	46910000	282.259	PDE3B
16	46880001	46930000	282.259	PDE3B
16	46900001	46950000	282.259	PDE3B
16	46920001	46970000	247.479	PDE3B
16	46940001	46990000	247.479	PDE3B
16	46960001	47010000	224.439	LOC102394445|PDE3B
16	46980001	47030000	170.597	LOC102394123|LOC102394445
16	47480001	47530000	122.072	INSC
16	47500001	47550000	244.227	INSC
16	47520001	47570000	261.434	INSC
16	47540001	47590000	261.434	INSC
16	47560001	47610000	261.434	INSC
16	53740001	53790000	159.99	GRIK4
16	53760001	53810000	247.948	GRIK4
16	53780001	53830000	294.031	ARHGEF12|GRIK4
16	53800001	53850000	294.031	ARHGEF12
16	53820001	53870000	294.031	ARHGEF12
16	53840001	53890000	286.844	ARHGEF12
16	53860001	53910000	286.844	ARHGEF12
16	53880001	53930000	265.555	ARHGEF12
16	53900001	53950000	235.967	ARHGEF12
16	55480001	55530000	192.31	DDX6
16	55500001	55550000	192.31	DDX6
16	55520001	55570000	171.309	DDX6
16	56360001	56410000	128.149	LOC102394597
16	56380001	56430000	128.149	LOC102394597
16	67400001	67450000	125.535	RAB39A
16	67420001	67470000	129.091	RAB39A
16	67440001	67490000	129.091	RAB39A
16	67560001	67610000	148.723	SLC35F2
16	67580001	67630000	148.723	SLC35F2
16	67600001	67650000	148.34	SLC35F2
16	81720001	81770000	168.174	LOC102394992|CASP1
16	81740001	81790000	168.174	CASP1
17	6680001	6730000	205.533	CRYBA4|CRYBB1
17	6700001	6750000	206.028	CRYBA4|CRYBB1|TPST2
17	6720001	6770000	206.028	CRYBA4|CRYBB1|TPST2
17	6740001	6790000	144.854	CRYBB1|TPST2
17	14800001	14850000	142.09	HRK|RNFT2
17	14820001	14870000	142.09	HRK|RNFT2
17	14840001	14890000	142.09	HRK|FBXW8
17	14860001	14910000	267.738	HRK|FBXW8
17	14880001	14930000	438.689	FBXW8
17	14900001	14950000	439.668	FBXW8
17	14920001	14970000	439.668	FBXW8
17	14940001	14990000	432.266	FBXW8
17	14960001	15010000	279.068	TESC|FBXW8
17	24920001	24970000	188.857	TMEM132D
17	24940001	24990000	218.214	TMEM132D
17	24960001	25010000	218.214	TMEM132D
17	24980001	25030000	213.705	TMEM132D
17	25480001	25530000	242.414	TMEM132D
17	25500001	25550000	454.306	TMEM132D
17	25520001	25570000	454.306	TMEM132D
17	25540001	25590000	454.306	TMEM132D
17	25560001	25610000	393.214	TMEM132D
17	25580001	25630000	672.276	TMEM132D
17	25600001	25650000	794.324	TMEM132D
17	25620001	25670000	832.097	TMEM132D
17	25640001	25690000	832.097	TMEM132D
17	25660001	25710000	807.217	TMEM132D
17	25680001	25730000	419.287	TMEM132D
17	25720001	25770000	126.059	TMEM132D
17	25740001	25790000	131.223	TMEM132D
17	25760001	25810000	131.223	TMEM132D
17	25780001	25830000	289.953	TMEM132D
17	25800001	25850000	359.036	TMEM132D
17	29020001	29070000	166.32	ZNF605
17	29580001	29630000	125.316	TDO2|CTSO
17	29600001	29650000	125.316	CTSO
17	33160001	33210000	137.374	RAPGEF2
17	33180001	33230000	228.57	RAPGEF2
17	33200001	33250000	228.57	RAPGEF2
17	33220001	33270000	258.652	RAPGEF2
17	33240001	33290000	258.652	RAPGEF2
17	33260001	33310000	252.035	RAPGEF2
17	33280001	33330000	193.105	RAPGEF2
17	33300001	33350000	143.997	RAPGEF2
17	36680001	36730000	119.804	FSTL5
17	36700001	36750000	119.804	FSTL5
17	37940001	37990000	121.533	IL21
17	56400001	56450000	158.957	RNF150
17	56420001	56470000	165.787	RNF150
17	56460001	56510000	143.338	ZNF330
17	65840001	65890000	125.998	LRBA
17	65860001	65910000	132.414	LRBA
17	65880001	65930000	132.414	LRBA
17	65980001	66030000	142.642	LRBA
17	66000001	66050000	142.642	LRBA
17	66020001	66070000	142.642	LRBA
18	1080001	1130000	211.665	VAC14|LOC102405260
18	1100001	1150000	212.926	VAC14|LOC102405260
18	1120001	1170000	237.196	VAC14
18	1140001	1190000	237.196	VAC14
18	1160001	1210000	218.729	MTSS1L|VAC14
18	5760001	5810000	142.574	WWOX
18	5780001	5830000	142.574	WWOX
18	5800001	5850000	142.574	WWOX
18	7500001	7550000	210.734	PKD1L2
18	7520001	7570000	247.582	BCO1|PKD1L2
18	7540001	7590000	247.582	BCO1|PKD1L2
18	7560001	7610000	227.04	BCO1|GAN
18	7580001	7630000	159.751	BCO1|GAN
18	7780001	7830000	125.548	CMIP
18	7800001	7850000	125.548	CMIP
18	7820001	7870000	125.548	CMIP
18	12920001	12970000	121.688	SLC7A5
18	12940001	12990000	141.49	SLC7A5|CA5A
18	12960001	13010000	141.49	SLC7A5|CA5A
18	13520001	13570000	131.911	LOC102413072|MVD|RNF166|SNAI3|CTU2
18	13540001	13590000	182.34	RNF166|SNAI3|CTU2|PIEZO1
18	13560001	13610000	192.717	RNF166|CTU2|PIEZO1
18	13580001	13630000	192.717	PIEZO1
18	13600001	13650000	177.858	CDT1|APRT|GALNS|PIEZO1
18	15440001	15490000	170.013	ITFG1|PHKB
18	15460001	15510000	253.309	PHKB
18	15480001	15530000	334.175	PHKB
18	15500001	15550000	334.175	PHKB
18	15520001	15570000	375.68	PHKB
18	15540001	15590000	381.16	PHKB
18	15560001	15610000	381.16	PHKB
18	15580001	15630000	371.499	PHKB
18	15600001	15650000	291.092	PHKB
18	15620001	15670000	121.908	PHKB
18	19100001	19150000	140.529	SALL1
18	19120001	19170000	140.529	SALL1
18	19140001	19190000	140.529	SALL1
18	24080001	24130000	122.033	CES5A
18	24100001	24150000	122.033	CES5A
18	24120001	24170000	122.033	CES5A
18	25620001	25670000	126.048	CCDC113
18	25640001	25690000	126.048	CCDC113|PRSS54
18	25660001	25710000	119.703	CCDC113|PRSS54
18	29380001	29430000	135.542	CDH8
18	29400001	29450000	135.542	CDH8
18	29420001	29470000	123.244	CDH8
18	34380001	34430000	160.165	CES4A|CBFB
18	34400001	34450000	160.165	CBFB
18	34420001	34470000	160.165	CBFB|C18H16orf70
18	35200001	35250000	132.467	DUS2|NFATC3
18	35220001	35270000	179.84	NFATC3
18	35240001	35290000	197.343	NFATC3
18	35260001	35310000	199.177	ESRP2|NFATC3
18	35280001	35330000	199.177	ESRP2|PLA2G15|NFATC3
18	35300001	35350000	199.177	ESRP2|PLA2G15|SLC7A6
18	35320001	35370000	132.784	SLC7A6OS|PLA2G15|SLC7A6
18	49440001	49490000	125.579	C18H19orf47|AKT2
18	49460001	49510000	185.604	C18H19orf47|PLD3
18	49480001	49530000	216.019	C18H19orf47|PLD3|HIPK4|PRX
18	49500001	49550000	216.019	PLD3|HIPK4|PRX|SERTAD1
18	49520001	49570000	216.019	SERTAD3|PRX|BLVRB|SERTAD1
18	49540001	49590000	126.094	SERTAD3|BLVRB|SPTBN4|SERTAD1
18	49560001	49610000	163.52	BLVRB|SPTBN4
18	49580001	49630000	163.52	SPTBN4
18	53860001	53910000	119.517	FKRP|SLC1A5
18	53880001	53930000	224.46	LOC102404358
18	53900001	53950000	231.95	LOC102404358|AP2S1
18	53920001	53970000	231.95	LOC102404358|AP2S1|ARHGAP35
18	53940001	53990000	189.427	AP2S1|ARHGAP35
18	54120001	54170000	252.381	ZC3H4
18	54140001	54190000	283.541	SAE1|ZC3H4
18	54160001	54210000	283.541	SAE1
18	54180001	54230000	283.541	SAE1
18	54200001	54250000	245.723	SAE1|BBC3
18	54220001	54270000	149.52	SAE1|BBC3
18	56160001	56210000	162.075	FUZ|AP2A1|MED25|PTOV1
18	56180001	56230000	193.986	PNKP|MED25|PTOV1|AKT1S1
18	56200001	56250000	193.986	PNKP|TBC1D17|PTOV1|IL4I1|AKT1S1
18	56220001	56270000	193.986	PNKP|TBC1D17|IL4I1|NUP62|AKT1S1
18	56240001	56290000	133.603	TBC1D17|ATF5|SIGLEC11|IL4I1|NUP62
18	60100001	60150000	122.807	LOC112580129
18	60120001	60170000	122.807	LOC112580129|LOC102395360
18	60440001	60490000	130.361	LOC112580132|LOC102402095
18	60460001	60510000	130.361	LOC112580133|LOC112580132|LOC102402095
18	60480001	60530000	130.361	LOC112580133|LOC112580132|LOC102402095|ZNF813
19	17660001	17710000	171.499	ZSWIM6
19	17680001	17730000	232	ZSWIM6
19	17700001	17750000	274.377	ZSWIM6
19	17720001	17770000	274.377	ZSWIM6
19	17740001	17790000	269.274	ZSWIM6
19	17760001	17810000	172.589	ZSWIM6
19	18860001	18910000	158.407	PDE4D
19	18880001	18930000	158.407	PDE4D
19	18900001	18950000	126.139	PDE4D
19	19220001	19270000	120.984	PDE4D
19	19240001	19290000	120.984	PDE4D
19	19260001	19310000	120.984	PDE4D
19	22920001	22970000	136.002	IL6ST
19	22940001	22990000	140.181	IL6ST
19	22960001	23010000	140.181	IL6ST
19	23540001	23590000	309.413	MTREX|DHX29
19	23560001	23610000	370.054	MTREX|DHX29
19	23580001	23630000	370.054	MTREX|DHX29
19	23600001	23650000	369.153	DHX29
19	23620001	23670000	318.857	MCIDAS|CCNO|DHX29
19	23640001	23690000	175.814	MCIDAS|CCNO
19	23920001	23970000	136.671	LOC102413667
19	23940001	23990000	136.671	LOC102413667
19	24260001	24310000	137.87	SNX18
19	24280001	24330000	143.345	SNX18
19	24300001	24350000	143.345	SNX18
19	35600001	35650000	123.787	LIFR
19	35620001	35670000	123.787	LIFR
19	35640001	35690000	123.787	LIFR
19	38020001	38070000	122.142	IL7R|CAPSL
19	38040001	38090000	122.142	IL7R
20	23600001	23650000	126.486	RALGAPA1
20	23620001	23670000	161.678	RALGAPA1
20	23640001	23690000	180.537	RALGAPA1
20	23660001	23710000	292.439	RALGAPA1
20	23680001	23730000	292.439	RALGAPA1
20	23700001	23750000	292.439	RALGAPA1
20	23720001	23770000	245.259	RALGAPA1
20	23740001	23790000	137.188	RALGAPA1
20	23820001	23870000	163.099	INSM2|RALGAPA1
20	36960001	37010000	122.173	HMG20A|PEAK1
20	36980001	37030000	177.719	PEAK1
20	37000001	37050000	183.338	PEAK1
20	37020001	37070000	205.308	PEAK1
20	37040001	37090000	205.308	PEAK1
20	37060001	37110000	205.308	PEAK1
20	37080001	37130000	205.325	PEAK1
20	37100001	37150000	241.323	PEAK1
20	37120001	37170000	241.323	PEAK1
20	37140001	37190000	234.502	PEAK1
20	37160001	37210000	140.226	PEAK1
20	37180001	37230000	123.587	PEAK1
20	67140001	67190000	144.872	LOC112580842|UBE3A
20	68180001	68230000	145.106	NDN
20	68200001	68250000	145.106	NDN
20	68220001	68270000	122.472	NDN
21	30360001	30410000	131.377	FOXP1
21	30380001	30430000	173.864	FOXP1
21	30400001	30450000	173.864	FOXP1
21	30420001	30470000	173.864	FOXP1
21	30440001	30490000	128.182	FOXP1
21	50480001	50530000	174.197	INKA1|UBA7|CDHR4|IP6K1
21	50500001	50550000	174.197	GMPPB|AMIGO3|IP6K1|RNF123
21	50520001	50570000	174.168	GMPPB|AMIGO3|MST1|IP6K1|RNF123
21	50540001	50590000	131.651	GMPPB|AMIGO3|MST1|RNF123|APEH|BSN
22	380001	430000	149.428	SERPINB12|SERPINB5
22	400001	450000	149.428	SERPINB5
22	420001	470000	175.972	SERPINB5
22	440001	490000	181.623	SERPINB5
22	460001	510000	291.603	VPS4B
22	480001	530000	303.657	VPS4B
22	500001	550000	303.657	VPS4B|KDSR
22	520001	570000	212.348	VPS4B|KDSR
22	1460001	1510000	126.715	RELCH
22	1480001	1530000	128.418	RELCH
22	1500001	1550000	128.418	RELCH
22	6060001	6110000	245.788	WDR7
22	6080001	6130000	273.471	WDR7
22	6100001	6150000	273.471	WDR7
22	6120001	6170000	273.471	WDR7
22	6140001	6190000	175.942	WDR7
22	6180001	6230000	256.001	TXNL1|WDR7
22	6200001	6250000	417.297	TXNL1|WDR7
22	6220001	6270000	428.968	TXNL1
22	6240001	6290000	428.968	TXNL1
22	6260001	6310000	356.343	TXNL1
23	2840001	2890000	126.236	ZWINT
23	2860001	2910000	231.173	ZWINT
23	5120001	5170000	141.329	PCDH15
23	5140001	5190000	141.329	PCDH15
23	5160001	5210000	141.329	PCDH15
23	5320001	5370000	290.762	PCDH15
23	5340001	5390000	306.592	PCDH15
23	5360001	5410000	306.592	PCDH15
23	5380001	5430000	306.592	PCDH15
23	20360001	20410000	132.924	SLC25A28
23	20380001	20430000	132.931	SLC25A28|ENTPD7
23	20400001	20450000	132.931	ENTPD7
23	20420001	20470000	229.55	LOC102403795|ENTPD7
23	20440001	20490000	261.702	LOC102403795|CUTC|ENTPD7
23	20460001	20510000	261.702	LOC102403795|CUTC
23	20480001	20530000	261.702	LOC102396919|CUTC
23	20500001	20550000	228.591	LOC102396919|CUTC|ABCC2
23	22080001	22130000	130.184	BTRC
23	22100001	22150000	143.518	POLL|DPCD|BTRC
23	22120001	22170000	143.518	POLL|DPCD|BTRC
23	22140001	22190000	141.978	POLL|FBXW4|DPCD
23	22760001	22810000	137.713	GBF1
23	22780001	22830000	150.475	NFKB2|GBF1
23	22800001	22850000	150.475	NFKB2|PSD|GBF1
23	22820001	22870000	150.475	NFKB2|CUEDC2|PSD|FBXL15|GBF1
23	43940001	43990000	123.49	ZRANB1
23	43960001	44010000	123.49	ZRANB1
23	50320001	50370000	288.417	DPYSL4|STK32C|JAKMIP3
23	50340001	50390000	308.997	DPYSL4|STK32C|JAKMIP3
23	50360001	50410000	347.859	DPYSL4|STK32C
23	50380001	50430000	353.863	STK32C
23	50400001	50450000	353.863	LOC112581656|STK32C|LRRC27
23	50420001	50470000	313.679	LOC112581656|STK32C|LRRC27
23	50440001	50490000	263.685	LOC112581656|PWWP2B|LRRC27
24	8620001	8670000	149.885	HIP1
24	8640001	8690000	149.885	HIP1
24	8660001	8710000	144.07	HIP1
24	9500001	9550000	160.744	CLIP2|GTF2IRD1
24	9520001	9570000	160.744	GTF2IRD1
24	9540001	9590000	160.693	GTF2IRD1
24	23020001	23070000	154.541	LOC102404003
24	23040001	23090000	154.541	LOC102404003
24	23060001	23110000	125.499	LOC102404003
24	24900001	24950000	120.972	GPR139
24	33260001	33310000	146.238	ATF7IP2
24	33280001	33330000	232.779	ATF7IP2
24	33300001	33350000	316.509	ATF7IP2
24	33320001	33370000	359.097	ATF7IP2
24	33340001	33390000	394.349	ATF7IP2

## Sheet: Table S6
Supplementary Table S6. A summary of genes from iHS in Xiangxi white buffalo.
Chrom	Starting position	Ending position	θπ	Gene
1	3220001	3270000	0.188755	LOC102395814
1	3780001	3830000	0.263581	THRB
1	8300001	8350000	0.19403	VDAC3
1	8300001	8350000	0.19403	LOC112582563
1	8300001	8350000	0.19403	LOC112582612
1	8300001	8350000	0.19403	LOC112582461
1	8300001	8350000	0.19403	LOC112582366
1	8300001	8350000	0.19403	SLC20A2
1	8400001	8450000	0.190476	LOC112582791
1	8400001	8450000	0.190476	IKBKB
1	8400001	8450000	0.190476	POLB
1	8480001	8530000	0.19407	PLAT
1	8500001	8550000	0.252874	AP3M2
1	8500001	8550000	0.252874	TRNAW-CCA
1	8500001	8550000	0.252874	LOC112582909
1	11200001	11250000	0.179487	ADAM32
1	15140001	15190000	0.226562	LOC112582980
1	15220001	15270000	0.210526	TRNAK-CUU
1	16040001	16090000	0.218085	TRNAC-GCA
1	19000001	19050000	0.2	RBPMS
1	19080001	19130000	0.281879	LOC112583298
1	22320001	22370000	0.176871	LOC102402668
1	25600001	25650000	0.261905	MTMR7
1	25600001	25650000	0.261905	VPS37A
1	25600001	25650000	0.261905	CNOT7
1	33420001	33470000	0.266816	TENM3
1	38340001	38390000	0.345982	LOC112583729
1	38380001	38430000	0.357243	LOC112583730
1	38800001	38850000	0.268657	LOC112583749
1	38800001	38850000	0.268657	LOC102414555
1	40880001	40930000	0.249357	CSMD1
1	44780001	44830000	0.386076	LOC102413798
1	44840001	44890000	0.295567	LOC102395906
1	44980001	45030000	0.242991	LOC112587513
1	44980001	45030000	0.242991	LOC112583790
1	44980001	45030000	0.242991	LOC112587499
1	44980001	45030000	0.242991	LOC102415270
1	46240001	46290000	0.599349	ITSN1
1	46240001	46290000	0.599349	ATP5PO
1	46520001	46570000	0.185567	DONSON
1	46520001	46570000	0.185567	LOC112583858
1	46520001	46570000	0.185567	CRYZL1
1	46540001	46590000	0.275	SON
1	46560001	46610000	0.314815	GART
1	46620001	46670000	0.183099	TMEM50B
1	46620001	46670000	0.183099	DNAJC28
1	46680001	46730000	0.761194	IFNGR2
1	46680001	46730000	0.761194	LOC112587441
1	46720001	46770000	0.2	LOC102394088
1	46800001	46850000	0.413793	LOC112583888
1	46800001	46850000	0.413793	IFNAR1
1	46880001	46930000	0.55	IL10RB
1	46900001	46950000	0.510638	IFNAR2
1	48360001	48410000	0.263158	SCAF4
1	53680001	53730000	0.277154	LOC102411924
1	53920001	53970000	0.367788	LOC112587451
1	54960001	55010000	0.19195	APP
1	55020001	55070000	0.205251	TRNAR-CCU
1	56840001	56890000	0.232092	LOC102409478
1	62580001	62630000	0.177829	LOC112587360
1	63200001	63250000	0.259202	TMPRSS15
1	63780001	63830000	0.241379	LOC102403347
1	63920001	63970000	0.233645	C1H21orf91
1	63960001	64010000	0.485981	LOC102398688
1	67680001	67730000	0.183575	LIPI
1	69640001	69690000	0.210345	ROBO2
1	71540001	71590000	0.187204	ROBO1
1	78100001	78150000	0.228571	CADM2
1	80120001	80170000	0.189723	CHMP2B
1	87180001	87230000	0.22293	LOC102401591
1	87200001	87250000	0.177442	LOC102397712
1	89700001	89750000	0.183333	LOC102398591
1	90580001	90630000	0.222628	SENP7
1	90580001	90630000	0.222628	IMPG2
1	102300001	102350000	0.231707	CD200R1L
1	109240001	109290000	0.206997	MAATS1
1	111140001	111190000	0.255521	LOC102403840
1	114280001	114330000	0.261261	SLC12A8
1	114280001	114330000	0.261261	HEG1
1	114540001	114590000	0.18254	ZNF148
1	118200001	118250000	0.233645	LOC112585165
1	118320001	118370000	0.414894	LOC102390161
1	118860001	118910000	0.490066	ATP13A5
1	118880001	118930000	0.903846	LOC112585181
1	118960001	119010000	0.493151	HRASLS
1	119480001	119530000	0.235	FGF12
1	120840001	120890000	0.201299	CCDC50
1	120860001	120910000	0.207493	UTS2B
1	120880001	120930000	0.219672	LOC102399885
1	120880001	120930000	0.219672	OSTN
1	121100001	121150000	0.198842	LOC112585197
1	121100001	121150000	0.198842	LOC112585195
1	121240001	121290000	0.194595	LOC102397633
1	121240001	121290000	0.194595	GMNC
1	122080001	122130000	0.224138	P3H2
1	122320001	122370000	0.1843	TP63
1	123220001	123270000	0.254098	LPP
1	128420001	128470000	0.379939	KLHL6
1	128440001	128490000	0.483444	LOC112587491
1	128440001	128490000	0.483444	LOC112587424
1	128440001	128490000	0.483444	LOC102403745
1	128460001	128510000	0.535714	MCF2L2
1	128720001	128770000	0.244094	LAMP3
1	128820001	128870000	0.26129	MCCC1
1	130880001	130930000	0.235294	FXR1
1	130880001	130930000	0.235294	DNAJC19
1	130940001	130990000	0.215859	TRNAC-ACA
1	132720001	132770000	0.245614	LOC112587440
1	132720001	132770000	0.245614	PIK3CA
1	133520001	133570000	0.202749	LOC112585596
1	137520001	137570000	0.237736	NAALADL2
1	138520001	138570000	0.208029	NLGN1
1	141640001	141690000	0.217391	LOC112587504
1	141640001	141690000	0.217391	PRKCI
1	141700001	141750000	0.278075	PHC3
1	141780001	141830000	0.380952	LOC112587383
1	141780001	141830000	0.380952	LOC112585644
1	141800001	141850000	0.478992	LOC112587465
1	141800001	141850000	0.478992	GPR160
1	142000001	142050000	0.313725	SAMD7
1	142040001	142090000	0.475073	LRRC31
1	142060001	142110000	0.429975	LRRIQ4
1	142080001	142130000	0.318919	LRRC34
1	142080001	142130000	0.318919	TRNAY-GUA
1	142100001	142150000	0.307692	MYNN
1	142100001	142150000	0.307692	LOC112585646
1	142620001	142670000	0.315789	MECOM
1	143040001	143090000	0.233596	LOC102399298
1	146860001	146910000	0.181818	SI
1	148560001	148610000	0.597345	LOC112587410
1	150760001	150810000	0.333333	NMD3
1	152000001	152050000	0.204167	LOC112585724
1	152000001	152050000	0.204167	IL12A
1	152000001	152050000	0.204167	LOC102409360
1	152060001	152110000	0.233083	LOC112585725
1	152740001	152790000	0.392941	LOC102407618
1	156960001	157010000	0.205714	MME
1	156960001	157010000	0.205714	LOC112587430
1	158000001	158050000	0.225564	ARHGEF26
1	2020001	2070000	0.255605	ZNF385D
2	380001	430000	0.20202	EXOC2
2	3540001	3590000	0.315136	F13A1
2	4340001	4390000	0.184211	RREB1
2	4940001	4990000	0.441667	TXNDC5
2	4940001	4990000	0.441667	BMP6
2	6880001	6930000	0.21673	LOC102401082
2	6900001	6950000	0.346304	LOC112579237
2	10280001	10330000	0.180147	LOC112579505
2	11520001	11570000	0.197279	MYLIP
2	15760001	15810000	0.221344	LOC112579558
2	15760001	15810000	0.221344	LOC112579555
2	15780001	15830000	0.219136	LOC112579561
2	15800001	15850000	0.190202	LOC112579563
2	17360001	17410000	0.176656	LOC112583045
2	17360001	17410000	0.176656	LOC102411580
2	17360001	17410000	0.176656	LOC112579580
2	20360001	20410000	0.181141	LOC102394425
2	20360001	20410000	0.181141	LOC102394107
2	20360001	20410000	0.181141	LOC102393782
2	21340001	21390000	0.369792	ZNF391
2	21340001	21390000	0.369792	TRNAK-UUU
2	21340001	21390000	0.369792	TRNAM-CAU
2	21340001	21390000	0.369792	POM121L2
2	21340001	21390000	0.369792	TRNAI-AAU
2	21360001	21410000	0.368421	ZNF184
2	21380001	21430000	0.262048	TRNAS-AGA
2	21620001	21670000	0.202749	LOC112587867
2	21620001	21670000	0.202749	TRNAG-GCC
2	21620001	21670000	0.202749	LOC102409108
2	21620001	21670000	0.202749	LOC102411314
2	21620001	21670000	0.202749	LOC102410987
2	21620001	21670000	0.202749	LOC102410659
2	21620001	21670000	0.202749	LOC102410332
2	21620001	21670000	0.202749	LOC112587924
2	21620001	21670000	0.202749	LOC102409669
2	21920001	21970000	0.182524	LOC102407496
2	23100001	23150000	0.186094	LOC102390301
2	23100001	23150000	0.186094	LOC102390636
2	23100001	23150000	0.186094	LOC102390965
2	23100001	23150000	0.186094	LOC112578211
2	23100001	23150000	0.186094	LOC102391645
2	23120001	23170000	0.309579	LOC102389978
2	23140001	23190000	0.260135	LOC102389321
2	24260001	24310000	0.242291	LOC112578032
2	24260001	24310000	0.242291	LOC112578023
2	24840001	24890000	0.18018	LOC112578742
2	24840001	24890000	0.18018	SFTA2
2	24840001	24890000	0.18018	LOC112583005
2	24840001	24890000	0.18018	VARS2
2	24840001	24890000	0.18018	GTF2H4
2	24840001	24890000	0.18018	DDR1
2	25020001	25070000	0.595652	LOC102394968
2	25020001	25070000	0.595652	LOC102395273
2	25020001	25070000	0.595652	POU5F1
2	25020001	25070000	0.595652	TCF19
2	25060001	25110000	0.557357	LOC102394643
2	25080001	25130000	0.369151	LOC102394332
2	25100001	25150000	0.433708	LOC102393680
2	25300001	25350000	0.231293	ABHD16A
2	25300001	25350000	0.231293	LY6G5C
2	25300001	25350000	0.231293	LY6G5B
2	25300001	25350000	0.231293	CSNK2B
2	25300001	25350000	0.231293	GPANK1
2	25300001	25350000	0.231293	C2H6orf47
2	25300001	25350000	0.231293	APOM
2	25300001	25350000	0.231293	BAG6
2	25300001	25350000	0.231293	PRRC2A
2	25320001	25370000	0.273292	LOC102416138
2	25320001	25370000	0.273292	LOC102414930
2	25360001	25410000	0.197115	SAPCD1
2	25360001	25410000	0.197115	VWA7
2	25360001	25410000	0.197115	MSH5
2	25360001	25410000	0.197115	CLIC1
2	25360001	25410000	0.197115	DDAH2
2	25360001	25410000	0.197115	MPIG6B
2	25360001	25410000	0.197115	LY6G6C
2	25620001	25670000	0.21547	TNXB
2	25620001	25670000	0.21547	LOC102394885
2	25620001	25670000	0.21547	LOC112579945
2	25620001	25670000	0.21547	LOC102403881
2	25620001	25670000	0.21547	LOC102403570
2	25780001	25830000	0.202614	LOC102401304
2	25780001	25830000	0.202614	NOTCH4
2	25900001	25950000	0.272358	C2H6orf10
2	26200001	26250000	0.196721	LOC112578748
2	26220001	26270000	0.177829	LOC102406123
2	26400001	26450000	0.302752	LOC112579988
2	26420001	26470000	0.219331	LOC112579989
2	26540001	26590000	0.386957	LOC112579993
2	26640001	26690000	0.393759	LOC102389066
2	26640001	26690000	0.393759	LOC112578383
2	26660001	26710000	0.430821	LOC102412381
2	26680001	26730000	0.469222	LOC112579999
2	26940001	26990000	0.244043	LOC102409778
2	26940001	26990000	0.244043	LOC102409438
2	26940001	26990000	0.244043	LOC102408905
2	26980001	27030000	0.322917	LOC102410113
2	27040001	27090000	0.216463	LOC102410452
2	32020001	32070000	0.272973	TNFRSF21
2	32140001	32190000	0.177143	ADGRF1
2	32240001	32290000	0.351351	ADGRF5
2	32940001	32990000	0.221636	RCAN2
2	37780001	37830000	0.180401	LOC112578409
2	37780001	37830000	0.180401	TRNAI-UAU
2	41260001	41310000	0.29434	TMEM217
2	41260001	41310000	0.29434	TBC1D22B
2	45200001	45250000	0.184211	TAP2
2	45200001	45250000	0.184211	PSMB8
2	45200001	45250000	0.184211	TAP1
2	45200001	45250000	0.184211	PSMB9
2	45200001	45250000	0.184211	LOC102408153
2	45200001	45250000	0.184211	LOC112581115
2	48300001	48350000	0.257669	COL21A1
2	49420001	49470000	0.311321	LOC112581197
2	49440001	49490000	0.259615	PRIM2
2	52760001	52810000	0.224359	TRNAR-UCU
2	52840001	52890000	0.270588	LOC102389818
2	52860001	52910000	0.258427	LGSN
2	57000001	57050000	0.188119	SAP130
2	57060001	57110000	0.392308	AMMECR1L
2	57080001	57130000	0.596958	POLR2D
2	57120001	57170000	0.783898	WDR33
2	57340001	57390000	0.374046	MYO7B
2	57340001	57390000	0.374046	GPR17
2	57340001	57390000	0.374046	LIMS2
2	57460001	57510000	0.24186	IWS1
2	57500001	57550000	0.27619	TRNAE-UUC
2	57540001	57590000	0.512605	PROC
2	57560001	57610000	0.55102	LOC112578429
2	57580001	57630000	0.630769	MAP3K2
2	57680001	57730000	0.557823	ERCC3
2	57740001	57790000	0.4	LOC102407599
2	57880001	57930000	0.185714	BIN1
2	58100001	58150000	0.2	NAB1
2	58320001	58370000	0.392523	MFSD6
2	58380001	58430000	0.409836	INPP1
2	58420001	58470000	0.607914	HIBCH
2	58720001	58770000	0.607955	MSTN
2	59320001	59370000	0.182156	LOC102403326
2	65920001	65970000	0.446721	DUSP19
2	65920001	65970000	0.446721	NUP35
2	65960001	66010000	0.821918	NCKAP1
2	66140001	66190000	0.181481	FRZB
2	66200001	66250000	0.330144	LOC112583003
2	66220001	66270000	0.340807	DNAJC10
2	66500001	66550000	0.277567	PDE1A
2	66660001	66710000	0.305677	LOC112581527
2	68040001	68090000	0.191617	LOC102407295
2	68100001	68150000	0.429167	UBE2E3
2	75020001	75070000	0.272727	LOC112581754
2	75020001	75070000	0.272727	OLA1
2	75140001	75190000	0.2	LOC112581756
2	75640001	75690000	0.341667	LOC112581758
2	75780001	75830000	0.207921	CDCA7
2	75800001	75850000	0.199005	MAP3K20
2	76140001	76190000	0.274194	RAPGEF4
2	77320001	77370000	0.208145	LOC102411899
2	77880001	77930000	0.393665	LOC102403514
2	77880001	77930000	0.393665	TLK1
2	77960001	78010000	0.238866	GORASP2
2	79960001	80010000	0.182898	CERS6
2	80040001	80090000	0.765873	LOC112581877
2	82540001	82590000	0.367347	SCN9A
2	86060001	86110000	0.204	KCNH7
2	86300001	86350000	0.371681	LOC102409593
2	89820001	89870000	0.206897	TANC1
2	93740001	93790000	0.235537	KCNJ3
2	99260001	99310000	0.240291	LYPD6
2	99520001	99570000	0.175978	LYPD6B
2	99800001	99850000	0.241176	KIF5C
2	108180001	108230000	0.236145	LRP1B
2	112260001	112310000	0.21822	THSD7B
2	114100001	114150000	0.221453	DARS
2	114540001	114590000	0.182377	LOC112583040
2	114540001	114590000	0.182377	ZRANB3
2	115240001	115290000	0.205011	TMEM163
2	116040001	116090000	0.247557	LOC112583012
2	116400001	116450000	0.217241	NCKAP5
2	117840001	117890000	0.300546	GPR39
2	118920001	118970000	0.204225	DPP10
2	118940001	118990000	0.215278	LOC102389980
2	122200001	122250000	0.325	LOC112582344
2	122380001	122430000	0.209163	CCDC93
2	122380001	122430000	0.209163	LOC102399053
2	123840001	123890000	0.186722	STEAP3
2	124100001	124150000	0.232484	SCTR
2	124140001	124190000	0.292191	CFAP221
2	124300001	124350000	0.210117	TMEM177
2	128940001	128990000	0.31044	CNTNAP5
2	137240001	137290000	0.186047	DNAH7
2	137240001	137290000	0.186047	SLC39A10
2	138100001	138150000	0.206522	CCDC150
2	138200001	138250000	0.252101	GTF3C3
2	138440001	138490000	0.255061	ANKRD44
2	142920001	142970000	0.191943	C2CD6
2	143040001	143090000	0.236641	LOC112583052
2	143040001	143090000	0.236641	MPP4
2	143060001	143110000	0.233083	ALS2
2	147740001	147790000	0.257384	DYTN
2	147740001	147790000	0.257384	FAM237A
2	147740001	147790000	0.257384	ADAM23
2	152400001	152450000	0.453237	ERBB4
2	154660001	154710000	0.281481	SPAG16
2	155900001	155950000	0.24375	LOC112582922
3	4300001	4350000	0.312253	TRNAG-UCC
3	4400001	4450000	0.284483	LOC112583592
3	4400001	4450000	0.284483	LOC112583593
3	4400001	4450000	0.284483	LOC102400809
3	4480001	4530000	0.395604	SOX9
3	4720001	4770000	0.234043	LOC102400274
3	5240001	5290000	0.197397	SLC39A11
3	5260001	5310000	0.394472	SSTR2
3	5280001	5330000	0.444954	COG1
3	5300001	5350000	0.45	FAM104A
3	5320001	5370000	0.714286	LOC102404484
3	5320001	5370000	0.714286	C3H17orf80
3	5320001	5370000	0.714286	LOC112583596
3	5360001	5410000	0.891026	CDC42EP4
3	5400001	5450000	0.740506	SDK2
3	5520001	5570000	0.723404	TRNAG-CCC
3	6040001	6090000	0.183673	LOC112583513
3	6720001	6770000	0.217391	SLC9A3R1
3	6720001	6770000	0.217391	RAB37
3	6720001	6770000	0.217391	LOC102409557
3	6740001	6790000	0.44	TMEM104
3	6740001	6790000	0.44	NAT9
3	6760001	6810000	0.5	LOC112583606
3	7380001	7430000	0.179612	LLGL2
3	7380001	7430000	0.179612	TSEN54
3	8480001	8530000	0.224215	LOC112583616
3	8480001	8530000	0.224215	MGAT5B
3	9220001	9270000	0.183607	LOC112584152
3	9220001	9270000	0.183607	LOC112583620
3	12020001	12070000	0.217054	BAHCC1
3	12900001	12950000	0.398347	LOC112583639
3	12900001	12950000	0.398347	LOC112583638
3	12940001	12990000	0.68559	LOC112583636
3	13000001	13050000	0.188034	LOC102412023
3	13020001	13070000	0.178295	LOC102411696
3	13320001	13370000	0.231293	LOC112583642
3	13320001	13370000	0.231293	RAB40B
3	13320001	13370000	0.231293	WDR45B
3	13360001	13410000	0.290541	FN3KRP
3	13380001	13430000	0.195122	TBCD
3	13380001	13430000	0.195122	FN3K
3	15000001	15050000	0.194969	LOC102404129
3	15000001	15050000	0.194969	ERN1
3	15020001	15070000	0.255725	LOC112583647
3	17480001	17530000	0.188636	CRHR1
3	17480001	17530000	0.188636	SPPL2C
3	17480001	17530000	0.188636	MAPT
3	19500001	19550000	0.184834	LOC102413729
3	19500001	19550000	0.184834	NAGS
3	19500001	19550000	0.184834	LOC102414386
3	19780001	19830000	0.281746	MEOX1
3	25540001	25590000	0.383929	HOXB13
3	25540001	25590000	0.383929	PRAC2
3	25580001	25630000	0.242268	TTLL6
3	25640001	25690000	0.573529	CALCOCO2
3	25740001	25790000	0.347458	UBE2Z
3	25740001	25790000	0.347458	LOC112583695
3	25740001	25790000	0.347458	ATP5MC1
3	25840001	25890000	0.266055	IGF2BP1
3	26320001	26370000	0.256881	LOC102414136
3	26320001	26370000	0.256881	NGFR
3	26340001	26390000	0.344262	NXPH3
3	26360001	26410000	0.366667	SPOP
3	27920001	27970000	0.259109	UTP18
3	27940001	27990000	0.240741	LOC112584032
3	28620001	28670000	0.244275	LOC102414934
3	28620001	28670000	0.244275	PEMT
3	28640001	28690000	0.225352	RAI1
3	28660001	28710000	0.238994	TYMSOS
3	29740001	29790000	0.208	SPECC1
3	30500001	30550000	0.201258	CDRT4
3	30560001	30610000	0.176849	TEKT3
3	30640001	30690000	0.422857	PMP22
3	33400001	33450000	0.253086	LOC102392839
3	33560001	33610000	0.180583	PIRT
3	37040001	37090000	0.212719	SCIMP
3	37040001	37090000	0.212719	ZNF594
3	37040001	37090000	0.212719	ZNF232
3	37040001	37090000	0.212719	ZFP3
3	37060001	37110000	0.200946	LOC102407877
3	37920001	37970000	0.227273	PIMREG
3	37920001	37970000	0.227273	AIPL1
3	37940001	37990000	0.276404	PITPNM3
3	39720001	39770000	0.202186	CCDC92B
3	39740001	39790000	0.288288	CLUH
3	40880001	40930000	0.269608	LOC112583766
3	40880001	40930000	0.269608	DOC2B
3	40880001	40930000	0.269608	LOC112583765
3	40900001	40950000	0.321951	RPH3AL
3	41160001	41210000	0.203187	LOC102398778
3	41160001	41210000	0.203187	VPS53
3	41220001	41270000	0.468401	LOC102399535
3	41240001	41290000	0.287179	GEMIN4
3	41240001	41290000	0.287179	FAM57A
3	41240001	41290000	0.287179	LOC112583767
3	41260001	41310000	0.28754	GLOD4
3	41260001	41310000	0.28754	LOC102397816
3	41280001	41330000	0.335366	MRM3
3	41300001	41350000	0.305556	NXN
3	43340001	43390000	0.207171	FOXN1
3	43340001	43390000	0.207171	UNC119
3	43340001	43390000	0.207171	PIGS
3	43340001	43390000	0.207171	ALDOC
3	43340001	43390000	0.207171	SPAG5
3	44760001	44810000	0.243243	NF1
3	44780001	44830000	0.25463	RAB11FIP4
3	44800001	44850000	0.264214	LOC112583774
3	44900001	44950000	0.305732	LOC102389879
3	44900001	44950000	0.305732	TRNAT-CGU
3	44920001	44970000	0.295455	LOC112583775
3	46180001	46230000	0.247967	ASIC2
3	46180001	46230000	0.247967	SPACA3
3	46300001	46350000	0.356771	LOC112584029
3	50980001	51030000	0.194915	APPBP2
3	54340001	54390000	0.246154	LOC102411255
3	54340001	54390000	0.246154	LOC102411595
3	54380001	54430000	0.200514	LOC102410592
3	54380001	54430000	0.200514	LOC102414210
3	57000001	57050000	0.243386	LOC112583815
3	57080001	57130000	0.592357	LOC102413458
3	57180001	57230000	0.258126	LOC112583816
3	57200001	57250000	0.377158	LOC102412899
3	57260001	57310000	0.212195	LOC112584098
3	58340001	58390000	0.21028	STXBP4
3	58360001	58410000	0.210227	TOM1L1
3	58360001	58410000	0.210227	LOC102416224
3	64840001	64890000	0.214008	AADAT
3	64860001	64910000	0.254682	LOC102395547
3	68600001	68650000	0.192429	SCRG1
3	68600001	68650000	0.192429	SAP30
3	68620001	68670000	0.195652	LOC112583830
3	73360001	73410000	0.213531	ELP3
3	77900001	77950000	0.250814	LINGO2
3	82500001	82550000	0.231111	IZUMO3
3	89260001	89310000	0.29845	ADAMTSL1
3	89720001	89770000	0.197802	LOC102402635
3	89720001	89770000	0.197802	SH3GL2
3	97040001	97090000	0.20362	PTPRD
3	101100001	101150000	0.305195	GLDC
3	102420001	102470000	0.186047	LOC112583892
3	102560001	102610000	0.333333	RCL1
3	102600001	102650000	0.481283	LOC112583471
3	102620001	102670000	0.5625	AK3
3	102640001	102690000	0.507246	CDC37L1
3	102660001	102710000	0.270115	SPATA6L
3	102680001	102730000	0.225641	PLPP6
3	102760001	102810000	0.466192	SLC1A1
3	109620001	109670000	0.39207	TRPM3
3	109880001	109930000	0.213018	LOC112583480
3	110240001	110290000	0.485294	LOC102412175
3	113360001	113410000	0.285714	RORB
3	115700001	115750000	0.299539	PRUNE2
3	116000001	116050000	0.205714	VPS13A
3	116620001	116670000	0.202797	LOC102409250
3	125180001	125230000	0.205405	IGFBPL1
3	125180001	125230000	0.205405	ALDH1B1
3	125280001	125330000	0.197015	CCDC180
3	125280001	125330000	0.197015	LOC102407903
3	126520001	126570000	0.177686	GABBR2
3	126560001	126610000	0.192802	ANKS6
3	126600001	126650000	0.448413	GALNT12
3	129900001	129950000	0.299817	ATP6V1B2
3	129900001	129950000	0.299817	SLC18A1
3	129940001	129990000	0.24	LOC102409931
3	129960001	130010000	0.313218	LZTS1
3	130140001	130190000	0.247312	TRNAE-CUC
3	134060001	134110000	0.213333	ADAM28
3	135080001	135130000	0.197802	DOCK5
3	135320001	135370000	0.191419	KCTD9
3	135320001	135370000	0.191419	GNRH1
3	137560001	137610000	0.2103	BAG1
3	137560001	137610000	0.2103	SPINK4
3	137560001	137610000	0.2103	LOC112583931
3	138980001	139030000	0.203774	FRMD3
3	140180001	140230000	0.201389	LOC102404525
3	143880001	143930000	0.390374	C3H9orf3
3	145140001	145190000	0.181619	ERCC6L2
3	147120001	147170000	0.206983	WNK2
3	147300001	147350000	0.188889	LOC102392464
3	148660001	148710000	0.56044	ROR2
3	151280001	151330000	0.407767	CKS2
3	151280001	151330000	0.407767	SECISBP2
3	156020001	156070000	0.308057	LOC112583962
3	156240001	156290000	0.177215	SMC2
3	156580001	156630000	0.196305	LOC102405680
3	157100001	157150000	0.23301	LOC102403720
4	80001	130000	0.285714	SHANK3
4	80001	130000	0.285714	ARSA
4	900001	950000	0.204952	LOC102395342
4	2900001	2950000	0.317852	TBC1D22A
4	3100001	3150000	0.300613	CERK
4	3840001	3890000	0.366972	LOC112584428
4	3840001	3890000	0.366972	WNT7B
4	3860001	3910000	0.296651	ATXN10
4	4060001	4110000	0.75	FBLN1
4	4220001	4270000	0.680473	RIBC2
4	4240001	4290000	0.624277	SMC1B
4	4320001	4370000	0.243323	FAM118A
4	4360001	4410000	0.680782	UPK3A
4	4420001	4470000	0.273256	KIAA0930
4	4440001	4490000	0.282486	NUP50
4	4760001	4810000	0.236111	PRR5
4	5020001	5070000	0.204461	SHISAL1
4	5460001	5510000	0.179361	LOC102400875
4	5460001	5510000	0.179361	LOC112584371
4	5500001	5550000	0.18408	LOC102400560
4	5880001	5930000	0.2	EFCAB6
4	5900001	5950000	0.245875	MPPED1
4	6140001	6190000	0.209302	SCUBE1
4	6160001	6210000	0.189655	LOC112584430
4	7780001	7830000	0.202454	L3MBTL2
4	7780001	7830000	0.202454	CHADL
4	7780001	7830000	0.202454	RANGAP1
4	8720001	8770000	0.292181	TNRC6B
4	8760001	8810000	0.425532	FAM83F
4	10400001	10450000	0.352459	SOX10
4	10400001	10450000	0.352459	LOC102406222
4	10420001	10470000	0.37069	MICALL1
4	10420001	10470000	0.37069	C4H22orf23
4	10420001	10470000	0.37069	POLR2F
4	10480001	10530000	0.264045	EIF3L
4	10760001	10810000	0.21256	CDC42EP1
4	10760001	10810000	0.21256	LGALS2
4	10780001	10830000	0.243902	LOC112584450
4	10780001	10830000	0.243902	TUBA8
4	10800001	10850000	0.33574	LOC112584451
4	10800001	10850000	0.33574	PEX26
4	10840001	10890000	0.684211	MICAL3
4	11260001	11310000	0.221739	LOC112584453
4	11260001	11310000	0.221739	LOC112584452
4	11260001	11310000	0.221739	LOC112584312
4	11340001	11390000	0.18	IL17RA
4	11340001	11390000	0.18	TMEM121B
4	11340001	11390000	0.18	HDHD5
4	11340001	11390000	0.18	ADA2
4	11580001	11630000	0.247573	CACNA1C
4	11760001	11810000	0.354545	LOC112584455
4	11800001	11850000	0.67052	DCP1B
4	11860001	11910000	0.751773	LOC102403799
4	11880001	11930000	0.741525	LOC112584456
4	11900001	11950000	0.77381	LRTM2
4	11920001	11970000	0.840149	LOC112584376
4	11940001	11990000	0.725118	ADIPOR2
4	12000001	12050000	0.184397	WNT5B
4	12060001	12110000	0.198529	FBXL14
4	12100001	12150000	0.209581	ERC1
4	12120001	12170000	0.380645	LOC112584458
4	12740001	12790000	0.307263	B4GALNT3
4	12740001	12790000	0.307263	NINJ2
4	12800001	12850000	0.285256	LOC112584800
4	12960001	13010000	0.293103	SLC6A13
4	12960001	13010000	0.293103	KDM5A
4	13480001	13530000	0.232323	TSPAN9
4	13620001	13670000	0.434132	TSPAN11
4	14520001	14570000	0.195171	C4H12orf4
4	14520001	14570000	0.195171	FGF6
4	17980001	18030000	0.2	LOC112584732
4	17980001	18030000	0.2	LOC102406613
4	18020001	18070000	0.275362	LOC112584726
4	18060001	18110000	0.197487	LOC102416343
4	22780001	22830000	0.219858	LOC102402562
4	22780001	22830000	0.219858	LOC112584495
4	22780001	22830000	0.219858	DUSP16
4	22780001	22830000	0.219858	BORCS5
4	25780001	25830000	0.193651	PTPRO
4	34040001	34090000	0.198347	SOX5
4	36080001	36130000	0.204611	LOC112584382
4	37780001	37830000	0.222689	ARNTL2
4	40360001	40410000	0.285714	TMTC1
4	41280001	41330000	0.344111	IPO8
4	41580001	41630000	0.434343	LOC102411561
4	41600001	41650000	0.321285	DENND5B
4	43740001	43790000	0.25625	SYT10
4	45400001	45450000	0.206897	MYH9
4	45540001	45590000	0.258824	LOC112584520
4	45540001	45590000	0.258824	LOC102409729
4	45560001	45610000	0.325688	LOC112584519
4	45580001	45630000	0.225	LOC102410418
4	45600001	45650000	0.25228	LOC102391662
4	45620001	45670000	0.242358	LOC102407347
4	49080001	49130000	0.417755	BTBD11
4	50260001	50310000	0.285024	TCP11L2
4	50280001	50330000	0.253886	CKAP4
4	53340001	53390000	0.386667	LOC112584533
4	53340001	53390000	0.386667	PAH
4	56220001	56270000	0.258687	ANKS1B
4	59320001	59370000	0.329193	CDK17
4	59380001	59430000	0.503067	ELK3
4	62480001	62530000	0.262857	LOC112584348
4	62500001	62550000	0.296703	LOC112584349
4	62500001	62550000	0.296703	LOC112584401
4	62520001	62570000	0.269461	LOC102403673
4	62540001	62590000	0.300493	LOC102410608
4	62560001	62610000	0.289855	LOC102410283
4	62600001	62650000	0.343558	ITGA7
4	62600001	62650000	0.343558	METTL7B
4	62620001	62670000	0.317073	RDH5
4	62620001	62670000	0.317073	BLOC1S1
4	62640001	62690000	0.258621	CD63
4	62660001	62710000	0.207921	SARNP
4	62660001	62710000	0.207921	GDF11
4	64560001	64610000	0.222222	AVIL
4	64560001	64610000	0.222222	TSFM
4	64560001	64610000	0.222222	EEF1AKMT3
4	64560001	64610000	0.222222	METTL1
4	64560001	64610000	0.222222	LOC102414554
4	64560001	64610000	0.222222	2023-03-09
4	64580001	64630000	0.24026	LOC112584556
4	64580001	64630000	0.24026	CTDSP2
4	65560001	65610000	0.228125	LOC112584558
4	68620001	68670000	0.272	FAM19A2
4	69300001	69350000	0.182584	PPM1H
4	69760001	69810000	0.270718	LOC112584562
4	72320001	72370000	0.17619	HMGA2
4	76880001	76930000	0.182796	LOC112584575
4	76900001	76950000	0.278571	CNOT2
4	79520001	79570000	0.259868	LRRK2
4	82640001	82690000	0.278761	LOC112584799
4	82660001	82710000	0.2	TRNAF-GAA
4	84200001	84250000	0.325	TMEM117
4	84480001	84530000	0.221264	NELL2
4	90660001	90710000	0.219231	LIMA1
4	90680001	90730000	0.1875	FAM186A
4	90980001	91030000	0.262626	DIP2B
4	91660001	91710000	0.30292	LOC112584602
4	91660001	91710000	0.30292	TFCP2
4	91680001	91730000	0.541538	POU6F1
4	91720001	91770000	0.177215	DAZAP2
4	91720001	91770000	0.177215	LOC102399560
4	92080001	92130000	0.247232	SCN8A
4	92500001	92550000	0.204918	LOC102392635
4	92500001	92550000	0.204918	ATG101
4	92520001	92570000	0.218487	KRT80
4	92640001	92690000	0.18617	LOC102408861
4	92640001	92690000	0.18617	LOC102390653
4	92640001	92690000	0.18617	LOC112584412
4	92640001	92690000	0.18617	LOC102390981
4	92640001	92690000	0.18617	KRT7
4	92660001	92710000	0.247126	LOC102389994
4	92660001	92710000	0.247126	LOC102408540
4	92680001	92730000	0.262857	LOC102390320
4	92700001	92750000	0.212355	LOC102389656
4	95160001	95210000	0.271062	LOC112584619
4	95160001	95210000	0.271062	METAP2
4	96040001	96090000	0.181548	CEP83
4	96040001	96090000	0.181548	LOC112584414
4	96960001	97010000	0.260714	UBE2N
4	96960001	97010000	0.260714	MRPL42
4	101520001	101570000	0.219512	LOC102391483
4	102300001	102350000	0.183099	CEP290
4	102340001	102390000	0.364486	C4H12orf50
4	102340001	102390000	0.364486	C4H12orf29
4	103740001	103790000	0.263636	LOC112584642
4	104200001	104250000	0.376426	MGAT4C
4	105360001	105410000	0.226064	LRRIQ1
4	105400001	105450000	0.464	TSPAN19
4	109800001	109850000	0.216152	LOC112584782
4	109800001	109850000	0.216152	PTPRQ
4	109800001	109850000	0.216152	MYF6
4	109800001	109850000	0.216152	LIN7A
4	111220001	111270000	0.241007	LOC102407945
4	111220001	111270000	0.241007	SYT1
4	113780001	113830000	0.369668	ZDHHC17
4	119560001	119610000	0.304348	LOC102393350
4	119620001	119670000	0.200535	LOC102393565
4	119660001	119710000	0.329843	LOC112584360
4	121780001	121830000	0.36828	GALNT2
4	121840001	121890000	0.310782	PGBD5
4	123140001	123190000	0.229358	TTC13
4	124720001	124770000	0.213889	SIPA1L2
4	124740001	124790000	0.24918	LOC112584862
4	126000001	126050000	0.281481	KCNK1
4	126620001	126670000	0.221884	SLC35F3
4	126640001	126690000	0.237589	LOC102414507
4	127720001	127770000	0.219577	B3GALNT2
4	127760001	127810000	0.329694	GNG4
4	127840001	127890000	0.197183	LYST
4	128520001	128570000	0.372263	EDARADD
4	128580001	128630000	0.229508	LOC112584666
4	128620001	128670000	0.296407	LGALS8
4	128640001	128690000	0.250923	HEATR1
4	129300001	129350000	0.248352	RYR2
4	130360001	130410000	0.533333	LOC112584364
4	131100001	131150000	0.23431	LOC112584758
4	133100001	133150000	0.222222	LOC112584674
4	133100001	133150000	0.222222	RASGEF1A
4	134580001	134630000	0.199275	LOC102397166
4	136200001	136250000	0.209003	LOC112584678
4	136960001	137010000	0.36961	CABCOCO1
4	137820001	137870000	0.184524	ZNF365
4	142040001	142090000	0.234375	CTNNA3
4	145800001	145850000	0.196581	LRRC20
4	145800001	145850000	0.196581	NPFFR1
4	145940001	145990000	0.371728	NODAL
4	145940001	145990000	0.371728	EIF4EBP2
4	145960001	146010000	0.319911	PALD1
4	147780001	147830000	0.218638	MICU1
4	149420001	149470000	0.21659	ADK
4	156360001	156410000	0.33209	NRG3
5	4940001	4990000	0.236559	CFHR5
5	4940001	4990000	0.236559	ASPM
5	5000001	5050000	0.264706	F13B
5	5020001	5070000	0.206731	LOC102398620
5	5060001	5110000	0.176471	LOC102398942
5	8160001	8210000	0.214418	HHAT
5	8300001	8350000	0.231834	LOC112585370
5	8320001	8370000	0.203024	LOC112585043
5	8320001	8370000	0.203024	KCNH1
5	8320001	8370000	0.203024	LOC112585042
5	18180001	18230000	0.214815	CACNA1E
5	21040001	21090000	0.199275	LOC112585062
5	21060001	21110000	0.298289	TEX35
5	21080001	21130000	0.369863	LOC112584971
5	21100001	21150000	0.312661	LOC112585063
5	21100001	21150000	0.312661	LOC102401680
5	24780001	24830000	0.207386	MRPS14
5	24800001	24850000	0.336207	CACYBP
5	25040001	25090000	0.181818	RABGAP1L
5	25700001	25750000	0.293233	RC3H1
5	25760001	25810000	0.275862	SERPINC1
5	25780001	25830000	0.253333	ZBTB37
5	25800001	25850000	0.376238	LOC112585310
5	25800001	25850000	0.376238	LOC112585335
5	25800001	25850000	0.376238	LOC112585316
5	25800001	25850000	0.376238	LOC112585333
5	25800001	25850000	0.376238	LOC112585299
5	25800001	25850000	0.376238	LOC112585337
5	25800001	25850000	0.376238	LOC112585315
5	25820001	25870000	0.502513	DARS2
5	25820001	25870000	0.502513	LOC112585309
5	25820001	25870000	0.502513	LOC112585314
5	25820001	25870000	0.502513	LOC112585317
5	25840001	25890000	0.3861	CENPL
5	25920001	25970000	0.176991	KLHL20
5	26140001	26190000	0.201439	AADACL3
5	26140001	26190000	0.201439	PRDX6
5	28320001	28370000	0.192308	KAZN
5	28840001	28890000	0.215232	FHAD1
5	28840001	28890000	0.215232	TMEM51
5	29600001	29650000	0.279503	HES4
5	29600001	29650000	0.279503	LOC112585072
5	29600001	29650000	0.279503	PERM1
5	29600001	29650000	0.279503	PLEKHN1
5	29600001	29650000	0.279503	KLHL17
5	29600001	29650000	0.279503	NOC2L
5	29620001	29670000	0.236486	LOC102402311
5	29620001	29670000	0.236486	AGRN
5	29620001	29670000	0.236486	ISG15
5	29620001	29670000	0.236486	LOC112585073
5	30680001	30730000	0.37234	PLCH2
5	30680001	30730000	0.37234	PEX10
5	30680001	30730000	0.37234	RER1
5	30740001	30790000	0.178571	HES5
5	30740001	30790000	0.178571	PANK4
5	31720001	31770000	0.317647	LRRC47
5	31720001	31770000	0.317647	SMIM1
5	31720001	31770000	0.317647	CCDC27
5	31720001	31770000	0.317647	TP73
5	31740001	31790000	0.537791	CEP104
5	31780001	31830000	0.703704	DFFB
5	31800001	31850000	0.679128	C5H1orf174
5	32420001	32470000	0.325203	AJAP1
5	33680001	33730000	0.257703	NPHP4
5	33720001	33770000	0.210243	KCNAB2
5	33820001	33870000	0.238889	CHD5
5	33980001	34030000	0.225108	ACOT7
5	33980001	34030000	0.225108	GPR153
5	38000001	38050000	0.203008	PEX14
5	48940001	48990000	0.19965	EFCAB2
5	48960001	49010000	0.245115	LOC102401328
5	49700001	49750000	0.204778	SMYD3
5	69280001	69330000	0.203065	GLRX2
5	69280001	69330000	0.203065	LOC112585121
5	69280001	69330000	0.203065	TROVE2
5	69320001	69370000	0.262887	CDC73
5	73720001	73770000	0.290323	LOC112585124
5	75060001	75110000	0.252427	LOC102416626
5	75540001	75590000	0.193989	LOC102411566
5	75540001	75590000	0.193989	LOC102411896
5	75540001	75590000	0.193989	LOC112585129
5	75640001	75690000	0.370644	LOC102394267
5	75660001	75710000	0.607477	LOC112585130
5	75720001	75770000	0.21223	LOC112585128
5	77860001	77910000	0.314721	FAT3
5	78400001	78450000	0.353952	LOC112585372
5	81460001	81510000	0.263566	LOC112585261
5	81460001	81510000	0.263566	LOC112585260
5	81480001	81530000	0.231198	LOC102411252
5	81540001	81590000	0.373134	LOC102411592
5	81560001	81610000	0.431655	LOC102406679
5	81580001	81630000	0.333333	FOLH1B
5	83220001	83270000	0.434084	RAB38
5	87480001	87530000	0.178112	DLG2
5	89860001	89910000	0.18543	LOC112585150
5	91720001	91770000	0.186885	LOC112585287
5	95840001	95890000	0.184143	LUZP2
5	99160001	99210000	0.19891	LOC112585158
5	99160001	99210000	0.19891	NELL1
5	99940001	99990000	0.306061	SLC6A5
5	100040001	100090000	0.420513	PRMT3
5	103140001	103190000	0.469613	LOC112584993
5	103140001	103190000	0.469613	LOC102393582
5	103140001	103190000	0.469613	LOC102401714
5	103160001	103210000	0.689024	LOC112584994
5	103240001	103290000	0.329134	LOC102391971
5	103240001	103290000	0.329134	LOC102400424
5	103240001	103290000	0.329134	LOC102392620
5	103260001	103310000	0.589322	LOC102391644
5	103300001	103350000	0.815495	LOC102390964
5	103300001	103350000	0.815495	LOC102399773
5	103340001	103390000	0.555556	LOC102390300
5	103360001	103410000	0.235465	LOC102389320
5	103360001	103410000	0.235465	LOC102389638
5	103500001	103550000	0.191877	LOC102413145
5	103500001	103550000	0.191877	LOC102393017
5	103500001	103550000	0.191877	LOC102393327
5	103520001	103570000	0.243446	LOC102408856
5	103540001	103590000	0.236136	LOC102413475
5	104040001	104090000	0.198847	SPA17
5	107840001	107890000	0.286667	ETS1
5	107900001	107950000	0.335227	FLI1
5	107900001	107950000	0.335227	LOC102390379
5	108300001	108350000	0.25	ARHGAP32
5	108700001	108750000	0.181818	LOC112584997
5	108860001	108910000	0.279412	JAM3
5	108920001	108970000	0.307453	LOC102409316
5	113340001	113390000	0.229091	VPS37C
5	113360001	113410000	0.178862	LOC102412388
5	114980001	115030000	0.193146	PAG16
5	117540001	117590000	0.20354	BSCL2
5	117540001	117590000	0.20354	LRRN4CL
5	117540001	117590000	0.20354	UBXN1
5	117540001	117590000	0.20354	LOC102395334
5	117540001	117590000	0.20354	LOC112585313
5	117540001	117590000	0.20354	C5H11orf98
5	117540001	117590000	0.20354	CSKMT
5	117540001	117590000	0.20354	INTS5
5	117540001	117590000	0.20354	GANAB
5	117560001	117610000	0.181102	HNRNPUL2
5	117560001	117610000	0.181102	GNG3
5	122180001	122230000	0.224299	LOC112585230
5	122180001	122230000	0.224299	SZRD1
5	122180001	122230000	0.224299	CHKA
5	122200001	122250000	0.183824	KMT5B
5	122340001	122390000	0.403101	LRP5
5	122340001	122390000	0.403101	LOC112585233
5	122340001	122390000	0.403101	LOC112585232
5	122340001	122390000	0.403101	C5H11orf24
5	122480001	122530000	0.43	PPP6R3
5	122480001	122530000	0.43	TRNAA-AGC
5	122660001	122710000	0.187354	TESMIN
5	122660001	122710000	0.187354	GAL
5	122800001	122850000	0.264151	IGHMBP2
5	122800001	122850000	0.264151	MRPL21
5	122800001	122850000	0.264151	LOC112585235
5	122800001	122850000	0.264151	CPT1A
5	122840001	122890000	0.370787	LOC102404865
6	1240001	1290000	0.185606	POU2F1
6	1240001	1290000	0.185606	CD247
6	1560001	1610000	0.204348	DUSP27
6	2540001	2590000	0.202532	FAM78B
6	2540001	2590000	0.202532	LOC102403873
6	2620001	2670000	0.666667	LOC112585515
6	2800001	2850000	0.488312	UCK2
6	3400001	3450000	0.188571	RXRG
6	5820001	5870000	0.187251	LOC102410254
6	5820001	5870000	0.187251	NUF2
6	6540001	6590000	0.2149	DDR2
6	6740001	6790000	0.395181	UAP1
6	6760001	6810000	0.413636	UHMK1
6	6760001	6810000	0.413636	LOC112585518
6	8140001	8190000	0.201117	UFC1
6	8140001	8190000	0.201117	USP21
6	8140001	8190000	0.201117	LOC112585522
6	8140001	8190000	0.201117	PPOX
6	8140001	8190000	0.201117	B4GALT3
6	8140001	8190000	0.201117	ADAMTS4
6	8140001	8190000	0.201117	NDUFS2
6	10340001	10390000	0.246377	CADM3
6	10340001	10390000	0.246377	LOC102405090
6	10360001	10410000	0.27566	LOC112585528
6	10640001	10690000	0.303896	LOC102415903
6	10640001	10690000	0.303896	LOC102415566
6	10660001	10710000	0.455206	LOC102416552
6	10660001	10710000	0.455206	LOC102416230
6	10680001	10730000	0.470109	LOC102389114
6	10700001	10750000	0.258523	LOC102389455
6	10800001	10850000	0.212766	LOC112585529
6	10800001	10850000	0.212766	SPTA1
6	10840001	10890000	0.214545	LOC102414242
6	11480001	11530000	0.286031	LOC102389101
6	11480001	11530000	0.286031	LOC102389446
6	11480001	11530000	0.286031	LOC112577701
6	14040001	14090000	0.329193	MEF2D
6	14060001	14110000	0.291892	C6H1orf61
6	14100001	14150000	0.183486	RHBG
6	15620001	15670000	0.247557	ADAR
6	18680001	18730000	0.329897	TDRKH
6	18680001	18730000	0.329897	LINGO4
6	18680001	18730000	0.329897	RORC
6	18700001	18750000	0.224359	MRPL9
6	18700001	18750000	0.224359	OAZ3
6	18720001	18770000	0.182292	RIIAD1
6	18760001	18810000	0.310078	SNX27
6	18760001	18810000	0.310078	CELF3
6	20660001	20710000	0.297362	TRNAV-AAC
6	20660001	20710000	0.297362	TRNAV-CAC
6	20660001	20710000	0.297362	TRNAN-GUU
6	20660001	20710000	0.297362	TRNAQ-CUG
6	20660001	20710000	0.297362	TRNAV-UAC
6	20660001	20710000	0.297362	LOC112585568
6	20660001	20710000	0.297362	LOC102409787
6	20740001	20790000	0.181347	TRNAH-GUG
6	21620001	21670000	0.2	LOC112585572
6	21620001	21670000	0.2	GJA8
6	21620001	21670000	0.2	LOC102393672
6	22040001	22090000	0.214286	LOC102406333
6	23520001	23570000	0.359281	HAO2
6	23520001	23570000	0.359281	LOC102413429
6	26560001	26610000	0.185185	CD58
6	26560001	26610000	0.185185	IGSF3
6	30020001	30070000	0.190031	LRIG2
6	30120001	30170000	0.181319	LOC112585591
6	30160001	30210000	0.190476	SLC16A1
6	30160001	30210000	0.190476	LOC102406426
6	30760001	30810000	0.349345	LOC102402651
6	31340001	31390000	0.193103	INKA2
6	31340001	31390000	0.193103	LOC112585593
6	31340001	31390000	0.193103	DDX20
6	31340001	31390000	0.193103	KCND3
6	31380001	31430000	0.183333	RAP1A
6	32660001	32710000	0.188406	KCNA2
6	34100001	34150000	0.434783	TAF13
6	34100001	34150000	0.434783	TMEM167B
6	34100001	34150000	0.434783	LOC112585880
6	34100001	34150000	0.434783	C6H1orf194
6	34100001	34150000	0.434783	KIAA1324
6	34120001	34170000	0.42437	WDR47
6	34380001	34430000	0.2	STXBP3
6	34380001	34430000	0.2	AKNAD1
6	34540001	34590000	0.578947	FAM102B
6	34540001	34590000	0.578947	HENMT1
6	34680001	34730000	0.260241	LOC112585773
6	34700001	34750000	0.268852	LOC102389034
6	35480001	35530000	0.216578	VAV3
6	40620001	40670000	0.21875	LOC102390720
6	41080001	41130000	0.1843	OLFM3
6	41520001	41570000	0.378151	LOC112585613
6	42300001	42350000	0.178571	LOC102405233
6	45800001	45850000	0.200743	DPYD
6	48500001	48550000	0.177914	LOC102390188
6	48500001	48550000	0.177914	SLC44A3
6	49260001	49310000	0.328859	ABCA4
6	49340001	49390000	0.253472	GCLM
6	49360001	49410000	0.195122	DNTTIP2
6	51440001	51490000	0.198113	TGFBR3
6	53280001	53330000	0.240363	LOC112585627
6	54460001	54510000	0.176471	PKN2
6	54880001	54930000	0.288089	LOC102415316
6	65440001	65490000	0.2	LOC112585876
6	65460001	65510000	0.186893	PTGFR
6	68300001	68350000	0.479905	MSH4
6	68300001	68350000	0.479905	ASB17
6	73520001	73570000	0.204633	PTGER3
6	74060001	74110000	0.229339	CTH
6	74120001	74170000	0.27476	ANKRD13C
6	74220001	74270000	0.206107	SRSF11
6	74360001	74410000	0.330556	LRRC7
6	77480001	77530000	0.304965	C6H1orf141
6	79260001	79310000	0.280206	DNAJC6
6	79480001	79530000	0.205882	AK4
6	81160001	81210000	0.180147	LOC112585654
6	83860001	83910000	0.210526	NFIA
6	83880001	83930000	0.217742	LOC112585659
6	83900001	83950000	0.213592	LOC112585658
6	87200001	87250000	0.18251	DAB1
6	90960001	91010000	0.39172	PARS2
6	90960001	91010000	0.39172	TTC22
6	90960001	91010000	0.39172	LEXM
6	90980001	91030000	0.314869	TTC4
6	91540001	91590000	0.1875	CDCP2
6	91540001	91590000	0.1875	LOC102389062
6	91580001	91630000	0.44898	TCEANC2
6	91620001	91670000	0.223301	TMEM59
6	91620001	91670000	0.223301	LOC112585863
6	91660001	91710000	0.311321	LDLRAD1
6	95440001	95490000	0.185976	LOC112585675
6	95520001	95570000	0.194595	ELAVL4
6	95720001	95770000	0.204651	AGBL4
6	99060001	99110000	0.318471	KNCN
6	99060001	99110000	0.318471	MKNK1
6	99080001	99130000	0.384211	LOC112585686
6	99100001	99150000	0.326087	DMBX1
6	105120001	105170000	0.213759	ZFP69B
6	105120001	105170000	0.213759	LOC112585703
6	105120001	105170000	0.213759	ZFP69
6	105140001	105190000	0.259939	SMAP2
6	105780001	105830000	0.182292	PPIE
6	105780001	105830000	0.182292	BMP8B
6	105840001	105890000	0.182741	NT5C1A
6	105840001	105890000	0.182741	HPCAL4
6	105960001	106010000	0.190323	BMP8A
6	105960001	106010000	0.190323	PABPC4
6	105980001	106030000	0.182119	LOC112585709
6	107620001	107670000	0.186695	EPHA10
6	107640001	107690000	0.233266	C6H1orf109
6	107640001	107690000	0.233266	CDCA8
6	107700001	107750000	0.182609	RSPO1
6	109880001	109930000	0.267176	ZMYM4
6	110380001	110430000	0.289694	GJB5
6	110380001	110430000	0.289694	LOC112585729
6	110380001	110430000	0.289694	GJB4
6	110380001	110430000	0.289694	GJB3
6	110380001	110430000	0.289694	GJA4
6	112820001	112870000	0.17619	LOC102392295
6	113020001	113070000	0.202593	HJURP
6	116800001	116850000	0.212245	RAMP1
6	119140001	119190000	0.286245	LOC112585753
6	119180001	119230000	0.241803	GPC1
6	119180001	119230000	0.241803	LOC102412912
6	119320001	119370000	0.27907	CAPN10
6	119320001	119370000	0.27907	LOC112585754
6	119320001	119370000	0.27907	RNPEPL1
6	119320001	119370000	0.27907	DUSP28
6	119340001	119390000	0.348485	GPR35
6	119360001	119410000	0.32906	KIF1A
6	119360001	119410000	0.32906	LOC112585755
6	119360001	119410000	0.32906	AQP12B
6	119480001	119530000	0.403183	AGXT
6	119500001	119550000	0.517426	C6H2orf54
6	119520001	119570000	0.379791	CROCC2
6	119800001	119850000	0.175758	HDLBP
6	119820001	119870000	0.234043	LOC112585757
6	119820001	119870000	0.234043	SEPT2
6	119840001	119890000	0.242798	FARP2
7	2380001	2430000	0.214689	LRPAP1
7	2380001	2430000	0.214689	DOK7
7	3360001	3410000	0.333945	ABLIM2
7	3460001	3510000	0.357895	AFAP1
7	3640001	3690000	0.643564	SORCS2
7	5280001	5330000	0.240418	LOC112586335
7	6800001	6850000	0.2	FBXL5
7	6840001	6890000	0.316993	CC2D2A
7	8100001	8150000	0.2	LOC112586096
7	12400001	12450000	0.17732	SLC2A9
7	12400001	12450000	0.17732	LOC102403485
7	12800001	12850000	0.22113	ZBTB49
7	12820001	12870000	0.26178	NSG1
7	13000001	13050000	0.315113	LOC112586146
7	13000001	13050000	0.315113	STX18
7	16260001	16310000	0.222222	MAPK10
7	21360001	21410000	0.21875	LOC112586295
7	21360001	21410000	0.21875	RASGEF1B
7	24660001	24710000	0.209877	FRAS1
7	31800001	31850000	0.175926	CABS1
7	32440001	32490000	0.211806	LOC112577649
7	32440001	32490000	0.211806	LOC102398438
7	32540001	32590000	0.461832	LOC102399410
7	32540001	32590000	0.461832	LOC112586180
7	32540001	32590000	0.461832	LOC102399942
7	32840001	32890000	0.179916	LOC112586185
7	32840001	32890000	0.179916	LOC102398161
7	36120001	36170000	0.345566	EPHA5
7	47160001	47210000	0.330645	KIT
7	50620001	50670000	0.329218	TXK
7	50640001	50690000	0.326667	NIPAL1
7	50640001	50690000	0.326667	LOC112586200
7	50700001	50750000	0.605505	CNGA1
7	50740001	50790000	0.435065	NFXL1
7	50800001	50850000	0.901961	CORIN
7	50800001	50850000	0.901961	LOC112586202
7	50960001	51010000	0.192308	TRNAS-GGA
7	51300001	51350000	0.257985	GABRB1
7	55720001	55770000	0.2275	GRXCR1
7	57180001	57230000	0.583732	LOC112586208
7	57180001	57230000	0.583732	LIMCH1
7	57220001	57270000	0.75625	UCHL1
7	57620001	57670000	0.248869	APBB2
7	57660001	57710000	0.248252	NSUN7
7	57780001	57830000	0.2249	LOC102415063
7	57800001	57850000	0.205993	RBM47
7	58080001	58130000	0.23127	LOC102394311
7	58080001	58130000	0.23127	CHRNA9
7	58120001	58170000	0.2	RHOH
7	58240001	58290000	0.357798	LOC102396318
7	58260001	58310000	0.339806	LOC112586209
7	58260001	58310000	0.339806	LOC102396011
7	58340001	58390000	0.545455	PDS5A
7	58560001	58610000	0.40566	LOC112586305
7	58560001	58610000	0.40566	UBE2K
7	61600001	61650000	0.193772	DTHD1
7	76020001	76070000	0.452703	KCNIP4
7	77220001	77270000	0.196429	PACRGL
7	77560001	77610000	0.273256	SLIT2
7	80180001	80230000	0.183575	FAM184B
7	80180001	80230000	0.183575	LOC112586224
7	80180001	80230000	0.183575	DCAF16
7	81760001	81810000	0.317757	MYOZ2
7	81760001	81810000	0.317757	LOC102409318
7	81760001	81810000	0.317757	USP53
7	81880001	81930000	0.227053	SYNPO2
7	82120001	82170000	0.284974	SEC24D
7	82160001	82210000	0.358362	LOC112586226
7	85000001	85050000	0.338028	LOC112586300
7	85000001	85050000	0.338028	LOC112586306
7	86340001	86390000	0.20297	LOC112586229
7	87580001	87630000	0.177489	CAMK2D
7	88360001	88410000	0.29249	LOC112586283
7	88360001	88410000	0.29249	ANK2
7	91020001	91070000	0.271084	EGF
7	91380001	91430000	0.175966	SEC24B
7	91380001	91430000	0.175966	MCUB
7	91640001	91690000	0.179811	COL25A1
7	99720001	99770000	0.248193	EMCN
7	106140001	106190000	0.19797	GRID2
7	106140001	106190000	0.19797	ATOH1
7	115160001	115210000	0.228571	EXOSC9
7	115160001	115210000	0.228571	CCNA2
7	115160001	115210000	0.228571	BBS7
8	4960001	5010000	0.242507	GRB10
8	5060001	5110000	0.301176	TRNAT-UGU
8	5100001	5150000	0.411924	DDC
8	5200001	5250000	0.304419	FIGNL1
8	5240001	5290000	0.508591	IKZF1
8	5560001	5610000	0.314741	ZPBP
8	5560001	5610000	0.314741	SPATA48
8	7420001	7470000	0.254118	LOC112586672
8	7420001	7470000	0.254118	C8H7orf57
8	7440001	7490000	0.273349	SUN3
8	8440001	8490000	0.218667	LOC112586673
8	9180001	9230000	0.266667	LRRD1
8	9180001	9230000	0.266667	LOC102411603
8	9180001	9230000	0.266667	LOC102410939
8	9200001	9250000	0.21978	KRIT1
8	13000001	13050000	0.333333	DYNC1I1
8	13040001	13090000	0.19305	LOC112586443
8	21640001	21690000	0.190909	LOC112586691
8	22260001	22310000	0.300971	DGKB
8	24380001	24430000	0.239623	ISPD
8	24740001	24790000	0.249123	SOSTDC1
8	24760001	24810000	0.223214	LRRC72
8	25700001	25750000	0.224138	LOC112586459
8	27620001	27670000	0.227513	FERD3L
8	37260001	37310000	0.344358	PCLO
8	43760001	43810000	0.210526	FGL2
8	43760001	43810000	0.210526	CCDC146
8	44440001	44490000	0.43662	RELN
8	45940001	45990000	0.1875	LOC112586657
8	45940001	45990000	0.1875	LOC112586658
8	46100001	46150000	0.197368	SRPK2
8	47860001	47910000	0.182292	PIK3CG
8	49060001	49110000	0.342213	NRCAM
8	49060001	49110000	0.342213	LAMB4
8	53400001	53450000	0.222222	MDFIC
8	53440001	53490000	0.276471	LOC112586712
8	53620001	53670000	0.295533	FOXP2
8	56620001	56670000	0.181263	IMMP2L
8	61580001	61630000	0.249249	TBX20
8	61900001	61950000	0.217143	LOC102390371
8	61900001	61950000	0.217143	DPY19L1
8	62580001	62630000	0.250847	BMPER
8	63540001	63590000	0.204082	LOC102395887
8	63540001	63590000	0.204082	LOC102395341
8	63540001	63590000	0.204082	BBS9
8	63840001	63890000	0.20297	LOC102399607
8	63840001	63890000	0.20297	LSM5
8	63840001	63890000	0.20297	AVL9
8	68900001	68950000	0.246057	SKAP2
8	69780001	69830000	0.24031	LOC102406841
8	73000001	73050000	0.213235	ZNF804B
8	74260001	74310000	0.29661	GTPBP10
8	74260001	74310000	0.29661	LOC102398884
8	74260001	74310000	0.29661	CFAP69
8	76360001	76410000	0.212871	MYO1G
8	76360001	76410000	0.212871	LOC112586696
8	76360001	76410000	0.212871	LOC102390160
8	76360001	76410000	0.212871	CCM2
8	77080001	77130000	0.252212	LOC102398106
8	77080001	77130000	0.252212	BLVRA
8	77740001	77790000	0.179641	HECW1
8	78480001	78530000	0.448052	GLI3
8	78480001	78530000	0.448052	LOC112586525
8	85400001	85450000	0.329412	CPED1
8	85420001	85470000	0.435294	LOC112586676
8	86020001	86070000	0.470085	PTPRZ1
8	86400001	86450000	0.245421	LOC112586397
8	86420001	86470000	0.262745	FEZF1
8	86560001	86610000	0.263285	CADPS2
8	86840001	86890000	0.205128	RNF133
8	86860001	86910000	0.186944	RNF148
8	88000001	88050000	0.322835	LOC102390497
8	88000001	88050000	0.322835	LOC112586710
8	88700001	88750000	0.216319	LOC112586732
8	92620001	92670000	0.3	LOC102398572
8	92620001	92670000	0.3	LOC112586538
8	92620001	92670000	0.3	ATP6V1FNB
8	92620001	92670000	0.3	ATP6V1F
8	92640001	92690000	0.270627	IRF5
8	93860001	93910000	0.219895	CPA5
8	93880001	93930000	0.291667	CEP41
8	93880001	93930000	0.291667	CPA1
8	95880001	95930000	0.194712	LOC102401138
8	95880001	95930000	0.194712	PLXNA4
8	98100001	98150000	0.1875	BPGM
8	98940001	98990000	0.177419	CNOT4
8	98960001	99010000	0.1875	TRNAR-GCG
8	99380001	99430000	0.45339	MTPN
8	99380001	99430000	0.45339	LUZP6
8	100260001	100310000	0.260664	CHRM2
8	101900001	101950000	0.352518	TRIM24
8	101940001	101990000	0.445783	SVOPL
8	101940001	101990000	0.445783	LOC112586547
8	102040001	102090000	0.198312	ATP6V0A4
8	102280001	102330000	0.213115	KIAA1549
8	102300001	102350000	0.322981	ZC3HAV1L
8	102320001	102370000	0.281609	ZC3HAV1
8	102520001	102570000	0.178571	UBN2
8	102540001	102590000	0.484848	FMC1
8	102560001	102610000	0.507042	LOC102403983
8	102620001	102670000	0.226415	KLRG2
8	102660001	102710000	0.387255	CLEC2L
8	102700001	102750000	0.339394	HIPK2
8	104460001	104510000	0.484649	AGK
8	104580001	104630000	0.304545	KIAA1147
8	104620001	104670000	0.371212	WEE2
8	104660001	104710000	0.25656	SSBP1
8	104780001	104830000	0.221709	LOC112586553
8	104800001	104850000	0.237975	LOC112586401
8	104840001	104890000	0.466667	LOC112586403
8	104860001	104910000	0.345455	LOC112586404
8	104880001	104930000	0.313433	LOC102406025
8	104940001	104990000	0.621212	LOC112586406
8	104960001	105010000	0.586957	LOC102398071
8	104960001	105010000	0.586957	LOC112586407
8	104980001	105030000	0.363905	LOC112586408
8	105000001	105050000	0.192308	CLEC5A
8	105100001	105150000	0.233449	MGAM2
8	105100001	105150000	0.233449	LOC112577797
8	105100001	105150000	0.233449	LOC102404728
8	105280001	105330000	0.185185	LOC102403209
8	105280001	105330000	0.185185	LOC102403534
8	105300001	105350000	0.264095	LOC102402338
8	105300001	105350000	0.264095	LOC102409921
8	105320001	105370000	0.262411	LOC112586554
8	105320001	105370000	0.262411	LOC112586557
8	105320001	105370000	0.262411	LOC112586556
8	105340001	105390000	0.293878	LOC112586410
8	105340001	105390000	0.293878	LOC112586558
8	105340001	105390000	0.293878	LOC102397810
8	105360001	105410000	0.17735	LOC102402879
8	105380001	105430000	0.176596	LOC112586411
8	105380001	105430000	0.176596	LOC102408266
8	105420001	105470000	0.402878	LOC102394046
8	105420001	105470000	0.402878	LOC112577699
8	105420001	105470000	0.402878	LOC102399421
8	105420001	105470000	0.402878	LOC112586560
8	105420001	105470000	0.402878	LOC102404119
8	105420001	105470000	0.402878	LOC112586559
8	105440001	105490000	0.557895	LOC112586570
8	105440001	105490000	0.557895	LOC112586562
8	105440001	105490000	0.557895	LOC112586561
8	105460001	105510000	0.690476	LOC112586581
8	105460001	105510000	0.690476	LOC112586567
8	105460001	105510000	0.690476	LOC112586564
8	105480001	105530000	0.621951	LOC112586580
8	105480001	105530000	0.621951	LOC112586565
8	105480001	105530000	0.621951	LOC112586574
8	105500001	105550000	0.436364	LOC112586579
8	105500001	105550000	0.436364	LOC112586575
8	105500001	105550000	0.436364	LOC112586582
8	105500001	105550000	0.436364	LOC112586421
8	105520001	105570000	0.322034	LOC112586571
8	105520001	105570000	0.322034	LOC112586563
8	105520001	105570000	0.322034	LOC102412935
8	105540001	105590000	0.352941	LOC112586576
8	105540001	105590000	0.352941	LOC112586583
8	105540001	105590000	0.352941	LOC112586566
8	105600001	105650000	0.228261	LOC112586617
8	105600001	105650000	0.228261	LOC112586598
8	105600001	105650000	0.228261	LOC112586621
8	105600001	105650000	0.228261	LOC112586605
8	105600001	105650000	0.228261	LOC112586422
8	105600001	105650000	0.228261	LOC112586589
8	105600001	105650000	0.228261	LOC112586587
8	105600001	105650000	0.228261	LOC112586585
8	105600001	105650000	0.228261	LOC112586586
8	105600001	105650000	0.228261	LOC112586584
8	105620001	105670000	0.487805	LOC112586599
8	105620001	105670000	0.487805	LOC112586623
8	105620001	105670000	0.487805	LOC112586604
8	105620001	105670000	0.487805	LOC112586596
8	105620001	105670000	0.487805	LOC112586423
8	105640001	105690000	0.452381	LOC112586595
8	105640001	105690000	0.452381	LOC112586603
8	105640001	105690000	0.452381	LOC112586591
8	105660001	105710000	0.198068	LOC112586606
8	107180001	107230000	0.348649	LOC102394103
8	107180001	107230000	0.348649	LOC102403637
8	107180001	107230000	0.348649	LOC112586413
8	107200001	107250000	0.248016	LOC102393455
8	107200001	107250000	0.248016	LOC102393779
8	109480001	109530000	0.192547	CNTNAP2
8	110040001	110090000	0.212195	LOC112586666
8	113440001	113490000	0.374545	KCNH2
8	113480001	113530000	0.346154	LOC112586633
8	113480001	113530000	0.346154	NOS3
8	113500001	113550000	0.303226	ABCB8
8	113500001	113550000	0.303226	ATG9B
8	113520001	113570000	0.356643	ASIC3
8	113520001	113570000	0.356643	LOC112586634
8	113540001	113590000	0.299065	LOC102416003
8	113540001	113590000	0.299065	SLC4A2
8	113540001	113590000	0.299065	CDK5
8	113560001	113610000	0.336538	AGAP3
8	113560001	113610000	0.336538	TMUB1
8	113560001	113610000	0.336538	FASTK
8	113620001	113670000	0.415663	GBX1
8	113640001	113690000	0.293478	ASB10
8	113680001	113730000	0.207317	ABCF2
8	113680001	113730000	0.207317	LOC112586636
8	113680001	113730000	0.207317	LOC112586635
8	113680001	113730000	0.207317	IQCA1L
8	113720001	113770000	0.219697	LOC112586637
8	113720001	113770000	0.219697	SMARCD3
8	113720001	113770000	0.219697	CHPF2
8	119040001	119090000	0.360731	PTPRN2
8	119300001	119350000	0.182692	ESYT2
8	119340001	119390000	0.202128	LOC112586645
8	119360001	119410000	0.271739	WDR60
8	119480001	119530000	0.307116	VIPR2
9	8680001	8730000	0.225275	PAM
9	8880001	8930000	0.383621	LOC102405384
9	9340001	9390000	0.265306	SLCO4C1
9	12340001	12390000	0.24031	LOC112586812
9	16120001	16170000	0.220874	MCTP1
9	17740001	17790000	0.25	LOC102404636
9	22160001	22210000	0.348066	LOC102391549
9	22200001	22250000	0.414773	MEF2C
9	22420001	22470000	0.433824	LOC102391329
9	25700001	25750000	0.221875	LOC112586827
9	29300001	29350000	0.24269	LOC112586831
9	29300001	29350000	0.24269	SSBP2
9	31500001	31550000	0.391892	TENM2
9	38840001	38890000	0.230159	ZBED8
9	38840001	38890000	0.230159	SLU7
9	38860001	38910000	0.666667	LOC112587213
9	38860001	38910000	0.666667	C1QTNF2
9	38920001	38970000	0.191589	CCNJL
9	41780001	41830000	0.215827	FNDC9
9	41780001	41830000	0.215827	CYFIP2
9	42020001	42070000	0.28084	HAVCR2
9	42020001	42070000	0.28084	MED7
9	42040001	42090000	0.276486	LOC102410816
9	43480001	43530000	0.199248	SGCD
9	44660001	44710000	0.292899	LOC112587217
9	44980001	45030000	0.249012	GEMIN5
9	44980001	45030000	0.249012	MRPL22
9	46220001	46270000	0.222826	GRIA1
9	48060001	48110000	0.314917	GLRA1
9	48140001	48190000	0.222222	G3BP1
9	50540001	50590000	0.394366	ABLIM3
9	50540001	50590000	0.394366	LOC102404464
9	51540001	51590000	0.347826	LOC112586876
9	51540001	51590000	0.347826	LOC102397864
9	51560001	51610000	0.568238	LOC112587117
9	51580001	51630000	0.736967	LOC102403067
9	51620001	51670000	0.337662	LOC102401452
9	51640001	51690000	0.178378	MARCOL
9	51680001	51730000	0.235294	LOC102400922
9	51680001	51730000	0.235294	LOC102400597
9	51880001	51930000	0.177914	LOC112587138
9	51880001	51930000	0.177914	SPINK5
9	52060001	52110000	0.259259	SCGB3A2
9	52060001	52110000	0.259259	C9H5orf46
9	52060001	52110000	0.259259	LOC112586879
9	52080001	52130000	0.181058	LOC112586880
9	58680001	58730000	0.262626	PCDHGC4
9	58680001	58730000	0.262626	LOC102416030
9	58680001	58730000	0.262626	LOC102415373
9	58680001	58730000	0.262626	LOC102402606
9	58740001	58790000	0.472906	LOC112587045
9	58740001	58790000	0.472906	LOC112587046
9	58760001	58810000	0.208633	LOC112587041
9	58760001	58810000	0.208633	LOC112587042
9	60000001	60050000	0.306818	NRG2
9	60320001	60370000	0.195312	LOC112586904
9	60320001	60370000	0.195312	CXXC5
9	60320001	60370000	0.195312	PSD2
9	62640001	62690000	0.232919	SPOCK1
9	65500001	65550000	0.210145	LOC102408782
9	65540001	65590000	0.559809	VDAC1
9	65560001	65610000	0.605042	C9H5orf15
9	66940001	66990000	0.53913	BTBD2
9	66960001	67010000	0.53913	CSNK1G2
9	67000001	67050000	0.595506	SCAMP4
9	67020001	67070000	0.636364	ADAT3
9	67040001	67090000	0.4625	LOC112586916
9	67040001	67090000	0.4625	ABHD17A
9	67060001	67110000	0.539474	REXO1
9	67060001	67110000	0.539474	KLF16
9	67100001	67150000	0.408451	ATP8B3
9	67120001	67170000	0.557377	ONECUT3
9	67140001	67190000	0.807229	LOC112587120
9	67220001	67270000	0.176	TCF3
9	67460001	67510000	0.259843	LOC102409912
9	67460001	67510000	0.259843	NDUFS7
9	67460001	67510000	0.259843	GAMT
9	67500001	67550000	0.288462	EFNA2
9	78140001	78190000	0.275148	PRR16
9	80240001	80290000	0.183529	SNX2
9	82140001	82190000	0.239044	ZNF608
9	87640001	87690000	0.492228	LOC112586949
9	87840001	87890000	0.178571	LOC112586950
9	87860001	87910000	0.208955	LOC112586951
9	89040001	89090000	0.202479	LOC102411593
9	89040001	89090000	0.202479	LOC102414203
9	90440001	90490000	0.246269	LOC102415186
9	90440001	90490000	0.246269	LOC102414052
9	90440001	90490000	0.246269	LOC102414628
9	90440001	90490000	0.246269	ZNF554
9	91100001	91150000	0.22807	LOC112586959
9	91100001	91150000	0.22807	ZFR2
9	91100001	91150000	0.22807	MATK
9	91100001	91150000	0.22807	RAX2
9	91100001	91150000	0.22807	MRPL54
9	91100001	91150000	0.22807	APBA3
9	91140001	91190000	0.206667	LOC112586958
9	91180001	91230000	0.430894	LOC102403902
9	91180001	91230000	0.430894	LOC112577600
9	91180001	91230000	0.430894	ATCAY
9	91200001	91250000	0.401384	NMRK2
9	91200001	91250000	0.401384	LOC112586960
9	91220001	91270000	0.269841	DAPK3
9	91480001	91530000	0.376238	TMIGD2
9	91480001	91530000	0.376238	SHD
9	91480001	91530000	0.376238	YJU2
9	91480001	91530000	0.376238	EBI3
9	91480001	91530000	0.376238	ANKRD24
9	91500001	91550000	0.336134	FSD1
9	91520001	91570000	0.322222	MPND
9	91520001	91570000	0.322222	STAP2
9	92180001	92230000	0.189944	KDM4B
9	92840001	92890000	0.178571	LOC102393972
9	93000001	93050000	0.217778	ACSBG2
9	93040001	93090000	0.60177	MLLT1
9	93960001	94010000	0.454936	LOC102406039
9	93980001	94030000	0.576324	ACTL9
9	94000001	94050000	0.490196	LOC102403979
9	95040001	95090000	0.185185	INSR
9	96520001	96570000	0.271084	S1PR2
9	96520001	96570000	0.271084	LOC112587145
9	96520001	96570000	0.271084	MRPL4
9	96560001	96610000	0.201581	DNMT1
9	100540001	100590000	0.183698	LOC102389174
9	102240001	102290000	0.236453	LOC102409555
9	102240001	102290000	0.236453	LOC102409218
9	102960001	103010000	0.431085	LOC102410162
9	103000001	103050000	0.244275	LOC102409176
9	103000001	103050000	0.244275	LOC102409496
9	103000001	103050000	0.244275	LOC102404629
9	103060001	103110000	0.327402	LOC102404301
9	104700001	104750000	0.193548	PGLS
9	104700001	104750000	0.193548	SLC27A1
9	104720001	104770000	0.44	FAM129C
9	104740001	104790000	0.580247	COLGALT1
9	104780001	104830000	0.274011	UNC13A
9	105400001	105450000	0.228682	PGPEP1
9	105400001	105450000	0.228682	LSM4
9	105400001	105450000	0.228682	LOC112587013
9	105400001	105450000	0.228682	LOC102409836
9	105420001	105470000	0.269841	LOC112587226
9	105480001	105530000	0.313559	LRRC25
9	105480001	105530000	0.313559	GDF15
9	105500001	105550000	0.243402	SSBP4
10	180001	230000	0.268041	LOC112587303
10	180001	230000	0.268041	DLL1
10	200001	250000	0.183544	LOC112587304
10	200001	250000	0.183544	LOC112587302
10	2040001	2090000	0.180147	CCR6
10	6220001	6270000	0.25964	PRKN
10	13100001	13150000	0.188406	IPCEF1
10	14000001	14050000	0.254296	RGS17
10	14400001	14450000	0.233256	SYNE1
10	16880001	16930000	0.178571	LOC112587359
10	16880001	16930000	0.178571	LOC102407427
10	17020001	17070000	0.25	LOC102408542
10	17040001	17090000	0.205882	LOC102398165
10	17040001	17090000	0.205882	LOC112587366
10	17580001	17630000	0.24	TAB2
10	18160001	18210000	0.182353	UST
10	18340001	18390000	0.27027	SASH1
10	30960001	31010000	0.180556	MYB
10	33520001	33570000	0.204748	LOC102391577
10	33520001	33570000	0.204748	LOC112587632
10	33520001	33570000	0.204748	LOC102412491
10	33560001	33610000	0.178715	LOC102390870
10	33860001	33910000	0.226629	MOXD1
10	34280001	34330000	0.328638	ENPP1
10	34980001	35030000	0.190141	EPB41L2
10	47380001	47430000	0.192623	EPHA7
10	51040001	51090000	0.249135	FHL5
10	51040001	51090000	0.249135	UFL1
10	51240001	51290000	0.536398	GPR63
10	51360001	51410000	0.459627	NDUFAF4
10	51460001	51510000	0.223404	KLHL32
10	51620001	51670000	0.432331	LOC112587458
10	51640001	51690000	0.425455	MMS22L
10	51760001	51810000	0.544402	LOC112587459
10	53760001	53810000	0.181347	LOC112587462
10	53860001	53910000	0.231343	COQ3
10	53860001	53910000	0.231343	FAXC
10	53880001	53930000	0.454545	PNISR
10	54760001	54810000	0.204878	SIM1
10	54900001	54950000	0.27551	ASCC3
10	55720001	55770000	0.2	GRIK2
10	61800001	61850000	0.276699	SOBP
10	61980001	62030000	0.255725	SCML4
10	62420001	62470000	0.259843	SNX3
10	62420001	62470000	0.259843	NR2E1
10	63200001	63250000	0.342282	SESN1
10	63320001	63370000	0.287938	CEP57L1
10	72680001	72730000	0.195219	MAN1A1
10	77160001	77210000	0.228916	NKAIN2
10	79860001	79910000	0.226994	LOC112587680
10	80360001	80410000	0.277778	ECHDC1
10	85180001	85230000	0.322581	LCA5
10	91160001	91210000	0.230352	CD109
10	91180001	91230000	0.329596	SLC17A5
10	91220001	91270000	0.275325	LOC112587687
10	91240001	91290000	0.2	LOC102414293
10	91720001	91770000	0.186722	KCNQ5
10	92620001	92670000	0.191964	RIMS1
10	104020001	104070000	0.333333	LOC112587656
10	104020001	104070000	0.333333	LOC102393735
10	104020001	104070000	0.333333	LOC112587655
10	104040001	104090000	0.273585	LOC112587657
11	520001	570000	0.182222	LOC112587750
11	520001	570000	0.182222	LOC102400631
11	660001	710000	0.279762	LOC102399543
11	660001	710000	0.279762	RPS6KA5
11	1580001	1630000	0.270358	EFCAB11
11	1580001	1630000	0.270358	TDP1
11	2980001	3030000	0.367906	PTPN21
11	2980001	3030000	0.367906	LOC112587762
11	2980001	3030000	0.367906	ZC3H14
11	6080001	6130000	0.266667	LOC112587767
11	6080001	6130000	0.266667	FLRT2
11	10680001	10730000	0.215385	GTF2A1
11	10700001	10750000	0.176471	TSHR
11	10960001	11010000	0.234973	CEP128
11	11740001	11790000	0.351064	LOC112587777
11	12940001	12990000	0.250585	NRXN3
11	13000001	13050000	0.265625	LOC112587955
11	14800001	14850000	0.291139	ZDHHC22
11	14800001	14850000	0.291139	LOC112588002
11	14800001	14850000	0.291139	TMEM63C
11	14980001	15030000	0.197368	LOC112587783
11	15040001	15090000	0.211886	ANGEL1
11	15040001	15090000	0.211886	LRRC74A
11	18540001	18590000	0.182156	PAPLN
11	18540001	18590000	0.182156	NUMB
11	19200001	19250000	0.279642	RGS6
11	20020001	20070000	0.278373	SIPA1L1
11	20100001	20150000	0.271186	LOC112587795
11	20180001	20230000	0.264205	LOC102402269
11	24340001	24390000	0.19883	GPHN
11	26500001	26550000	0.176796	LOC112587954
11	26500001	26550000	0.176796	PLEKHG3
11	29460001	29510000	0.194268	SNAPC1
11	29480001	29530000	0.208955	HIF1A
11	29580001	29630000	0.368421	LOC102392508
11	29680001	29730000	0.205521	PRKCH
11	29680001	29730000	0.205521	LOC112587808
11	32600001	32650000	0.216837	KIAA0586
11	32700001	32750000	0.340517	ARID4A
11	32700001	32750000	0.340517	TOMM20L
11	32700001	32750000	0.340517	TIMM9
11	32840001	32890000	0.251046	ACTR10
11	32840001	32890000	0.251046	PSMA3
11	32860001	32910000	0.237288	LOC112588006
11	32860001	32910000	0.237288	LOC112588005
11	32880001	32930000	0.221831	ARMH4
11	34180001	34230000	0.22973	OTX2
11	38520001	38570000	0.193676	SQOR
11	47440001	47490000	0.178344	UNC13C
11	51000001	51050000	0.313253	LOC112577904
11	51000001	51050000	0.313253	ALDH1A2
11	54380001	54430000	0.192469	RORA
11	60620001	60670000	0.175781	KLHDC1
11	60620001	60670000	0.175781	KLHDC2
11	63240001	63290000	0.275281	MDGA2
11	63640001	63690000	0.476744	RPL10L
11	74420001	74470000	0.272289	RYR3
11	74640001	74690000	0.633621	AVEN
11	74780001	74830000	0.349345	CHRM5
11	75500001	75550000	0.259494	LOC102393087
11	75720001	75770000	0.337264	LOC102416568
11	75720001	75770000	0.337264	LOC102391114
11	75720001	75770000	0.337264	LOC102391458
11	75720001	75770000	0.337264	LOC102389129
11	76180001	76230000	0.339888	LOC102399750
11	76180001	76230000	0.339888	LOC102399422
11	76180001	76230000	0.339888	LOC102399096
11	76180001	76230000	0.339888	LOC102398774
11	76200001	76250000	0.4	LOC102396854
11	76740001	76790000	0.207739	PNP
11	76740001	76790000	0.207739	PIP4P1
11	76740001	76790000	0.207739	APEX1
11	76740001	76790000	0.207739	OSGEP
11	76760001	76810000	0.213415	LOC112587876
11	77040001	77090000	0.485714	LOC102415699
11	77040001	77090000	0.485714	RNASE6
11	77060001	77110000	0.740838	LOC102389011
11	77060001	77110000	0.740838	LOC112587880
11	77080001	77130000	0.537559	LOC112587881
11	77080001	77130000	0.537559	LOC102405757
11	78360001	78410000	0.231824	LOC102409211
11	78360001	78410000	0.231824	LOC102407263
11	78380001	78430000	0.204276	LOC102389995
11	78380001	78430000	0.204276	LOC112587888
11	79760001	79810000	0.175953	LOC102406946
11	79760001	79810000	0.175953	LOC102406633
11	79760001	79810000	0.175953	LOC112577834
11	79760001	79810000	0.175953	LOC102390321
11	79760001	79810000	0.175953	LOC112587979
11	79980001	80030000	0.221667	LOC112587987
11	79980001	80030000	0.221667	LOC102395896
11	80000001	80050000	0.222997	LOC112587978
11	81320001	81370000	0.190678	NGDN
11	81320001	81370000	0.190678	LOC102413515
11	81360001	81410000	0.327731	ZFHX2
11	85120001	85170000	0.192568	UACA
11	86280001	86330000	0.212707	LOC112587916
11	86280001	86330000	0.212707	RPLP1
11	86280001	86330000	0.212707	LOC112587915
11	86300001	86350000	0.255102	KIF23
11	88220001	88270000	0.2	MAP2K5
11	88880001	88930000	0.310241	LOC112587922
11	89000001	89050000	0.185185	SMAD6
11	92780001	92830000	0.201405	ARSB
11	93260001	93310000	0.216667	AP3B1
11	93680001	93730000	0.202247	TBCA
11	93820001	93870000	0.210526	OTP
11	93840001	93890000	0.263473	WDR41
11	94020001	94070000	0.325926	PDE8B
11	94480001	94530000	0.261803	CRHBP
11	97820001	97870000	0.188462	AP3S1
11	98180001	98230000	0.216418	FEM1C
11	99420001	99470000	0.334239	LOC112587942
11	99420001	99470000	0.334239	KCNN2
11	100480001	100530000	0.181818	LOC102399489
12	880001	930000	0.186364	LOC112577990
12	880001	930000	0.186364	LOC112577989
12	880001	930000	0.186364	LOC112577988
12	1320001	1370000	0.231156	ACOXL
12	4420001	4470000	0.175824	REV1
12	4580001	4630000	0.223757	AFF3
12	10960001	11010000	0.188612	ALMS1
12	11420001	11470000	0.301653	SPR
12	11420001	11470000	0.301653	EMX1
12	12920001	12970000	0.209302	LOC112578012
12	12920001	12970000	0.209302	DYSF
12	14280001	14330000	0.364444	SRD5A2
12	15160001	15210000	0.230216	TTC27
12	15840001	15890000	0.21194	LTBP1
12	15880001	15930000	0.249284	RASGRP3
12	19420001	19470000	0.234286	EIF2AK2
12	19420001	19470000	0.234286	GPATCH11
12	19440001	19490000	0.239316	SULT6B1
12	19460001	19510000	0.182879	CEBPZ
12	19460001	19510000	0.182879	CEBPZOS
12	21260001	21310000	0.341176	SOS1
12	27500001	27550000	0.194737	SRBD1
12	30400001	30450000	0.251208	PPP1R21
12	30520001	30570000	0.524229	STON1
12	30560001	30610000	0.615063	GTF2A1L
12	30640001	30690000	0.285714	LHCGR
12	32300001	32350000	0.203065	NRXN1
12	36340001	36390000	0.265683	PSME4
12	36540001	36590000	0.20202	ACYP2
12	36580001	36630000	0.312925	TSPYL6
12	36840001	36890000	0.184466	SPTBN1
12	37060001	37110000	0.417143	EML6
12	37440001	37490000	0.21256	RTN4
12	38640001	38690000	0.271845	CCDC85A
12	43200001	43250000	0.548387	PAPOLG
12	43280001	43330000	0.583333	LOC102399312
12	43300001	43350000	0.701835	REL
12	43520001	43570000	0.294444	KIAA1841
12	43520001	43570000	0.294444	LOC112578198
12	43580001	43630000	0.40201	LOC112578321
12	43600001	43650000	0.438735	GCFC2
12	43700001	43750000	0.294756	MRPL19
12	43900001	43950000	0.181373	EVA1A
12	43940001	43990000	0.227723	SOWAHC
12	43960001	44010000	0.225	SEPT10
12	44020001	44070000	0.216	SH3RF3
12	44020001	44070000	0.216	LOC102391859
12	44720001	44770000	0.211009	SLC5A7
12	46900001	46950000	0.353982	LOC112578074
12	46920001	46970000	0.473239	LOC102404081
12	49520001	49570000	0.198895	TCF7L1
12	54680001	54730000	0.215434	CTNNA2
12	58220001	58270000	0.268924	LRRTM4
12	60320001	60370000	0.188235	LOC102398329
12	61660001	61710000	0.184713	MDH1
12	61660001	61710000	0.184713	WDPCP
12	62180001	62230000	0.412621	PELI1
12	68700001	68750000	0.197368	CAPN13
12	71320001	71370000	0.176744	BABAM2
12	71460001	71510000	0.39881	RBKS
12	71480001	71530000	0.310734	LOC112578294
12	71540001	71590000	0.179283	LOC112578271
12	71540001	71590000	0.179283	LOC112578182
12	71560001	71610000	0.196653	MRPL33
12	71620001	71670000	0.185629	SLC4A1AP
12	71660001	71710000	0.28125	SUPT7L
12	72440001	72490000	0.184848	SLC35F6
12	72440001	72490000	0.184848	CENPA
12	72440001	72490000	0.184848	DPYSL5
12	72480001	72530000	0.361789	KCNK3
12	72640001	72690000	0.203279	OTOF
12	72640001	72690000	0.203279	C12H2orf70
12	72640001	72690000	0.203279	CIB4
12	73400001	73450000	0.268116	DTNB
12	74000001	74050000	0.215517	ADCY3
12	74000001	74050000	0.215517	LOC112578224
12	74040001	74090000	0.274286	LOC112578109
12	74060001	74110000	0.195312	PTRHD1
12	74060001	74110000	0.195312	CENPO
12	74440001	74490000	0.453744	ITSN2
12	75260001	75310000	0.293436	LOC102390492
12	77460001	77510000	0.319231	TDRD15
12	77880001	77930000	0.285024	HS1BP3
12	77880001	77930000	0.285024	GDF7
12	77880001	77930000	0.285024	LDAH
12	78060001	78110000	0.912037	RHOB
12	78100001	78150000	0.753247	LOC102404280
12	78160001	78210000	0.423729	PUM2
12	78180001	78230000	0.307692	LOC102400496
12	78520001	78570000	0.371728	WDR35
12	78520001	78570000	0.371728	MATN3
12	78520001	78570000	0.371728	LAPTM4A
12	78580001	78630000	0.268116	TTC32
12	78580001	78630000	0.268116	LOC112578113
12	78580001	78630000	0.268116	LOC102398643
12	85080001	85130000	0.264368	LOC102400625
12	85600001	85650000	0.262626	LPIN1
12	85740001	85790000	0.198113	GREB1
12	85740001	85790000	0.198113	NTSR2
12	86400001	86450000	0.187135	ATP6V1C2
12	86400001	86450000	0.187135	PDIA6
12	87160001	87210000	0.213018	TAF1B
12	87160001	87210000	0.213018	GRHL1
12	87480001	87530000	0.323077	IAH1
12	87480001	87530000	0.323077	ADAM17
12	87500001	87550000	0.378641	CPSF3
12	87540001	87590000	0.197802	ASAP2
12	87540001	87590000	0.197802	ITGB1BP1
12	88000001	88050000	0.192878	KIDINS220
12	88000001	88050000	0.192878	MBOAT2
12	89140001	89190000	0.320635	LOC112578131
12	89140001	89190000	0.320635	LOC112578132
12	91900001	91950000	0.182796	LOC102398588
12	96960001	97010000	0.42515	LMX1B
12	97120001	97170000	0.226027	ZBTB43
12	97160001	97210000	0.2	ZBTB34
12	97340001	97390000	0.291667	ANGPTL2
12	97340001	97390000	0.291667	RALGPS1
12	100860001	100910000	0.314286	LOC112578268
12	100860001	100910000	0.314286	NUP214
12	100920001	100970000	0.519231	FAM78A
12	100940001	100990000	0.331967	PLPP7
12	101120001	101170000	0.19457	PRRT1B
12	101120001	101170000	0.19457	UCK1
12	101120001	101170000	0.19457	POMT1
12	101120001	101170000	0.19457	PRRC2B
12	104100001	104150000	0.192399	VAV2
12	104380001	104430000	0.178899	LOC102405308
12	104380001	104430000	0.178899	LOC112578158
12	104380001	104430000	0.178899	LOC112578159
12	104380001	104430000	0.178899	LOC112578157
12	104380001	104430000	0.178899	LOC112578277
12	104380001	104430000	0.178899	WDR5
12	104840001	104890000	0.286996	CACNA1B
12	104860001	104910000	0.345291	EHMT1
12	105140001	105190000	0.455882	EXD3
12	105140001	105190000	0.455882	NOXA1
12	105140001	105190000	0.455882	ENTPD8
12	105140001	105190000	0.455882	LOC112578161
12	105140001	105190000	0.455882	NSMF
12	105140001	105190000	0.455882	PNPLA7
12	105900001	105950000	0.223602	LOC102407662
12	105960001	106010000	0.460993	OLFM1
12	106300001	106350000	0.306358	COL5A1
13	560001	610000	0.177474	PROZ
13	560001	610000	0.177474	PCID2
13	560001	610000	0.177474	CUL4A
13	580001	630000	0.184	F7
13	580001	630000	0.184	LOC112578384
13	580001	630000	0.184	F10
13	7840001	7890000	0.294798	SLC10A2
13	7960001	8010000	0.206549	LOC102415483
13	9800001	9850000	0.178723	TMTC4
13	9840001	9890000	0.209091	GGACT
13	9880001	9930000	0.23301	PCCA
13	10880001	10930000	0.204545	LOC102400905
13	10880001	10930000	0.204545	UBAC2
13	10900001	10950000	0.212121	LOC112578410
13	11160001	11210000	0.333333	DOCK9
13	15200001	15250000	0.176923	LOC112577712
13	15580001	15630000	0.353535	LOC102396286
13	16280001	16330000	0.186327	LOC102415556
13	17180001	17230000	0.31	LOC112578567
13	18820001	18870000	0.202247	LOC102413665
13	18820001	18870000	0.202247	LOC102405871
13	19080001	19130000	0.191753	LOC102408108
13	19520001	19570000	0.202086	LOC112578516
13	19540001	19590000	0.178571	LOC102389194
13	20120001	20170000	0.229985	LOC102411048
13	20120001	20170000	0.229985	LOC102398037
13	20300001	20350000	0.265347	LOC112578418
13	20440001	20490000	0.583578	LOC112578419
13	20460001	20510000	0.634783	LOC102410713
13	20500001	20550000	0.251025	LOC112578420
13	20540001	20590000	0.26	LOC102395698
13	25100001	25150000	0.182232	LOC112578423
13	25660001	25710000	0.284211	LOC112578551
13	35520001	35570000	0.206522	LOC102408857
13	36860001	36910000	0.258258	LOC112578577
13	36880001	36930000	0.195846	RNF219
13	38220001	38270000	0.181818	LOC112578431
13	38620001	38670000	0.284345	CLN5
13	38620001	38670000	0.284345	FBXL3
13	38620001	38670000	0.284345	LOC102388968
13	38640001	38690000	0.208437	ACOD1
13	41800001	41850000	0.199377	KLF12
13	46560001	46610000	0.223333	KLHL1
13	57420001	57470000	0.214493	LOC102412116
13	58520001	58570000	0.199396	GSX1
13	60940001	60990000	0.248447	HSPH1
13	60960001	61010000	0.234637	B3GLCT
13	65920001	65970000	0.196203	SMAD9
13	65920001	65970000	0.196203	RFXAP
13	65960001	66010000	0.306533	ALG5
13	65960001	66010000	0.306533	LOC112578467
13	67240001	67290000	0.204663	FREM2
13	67700001	67750000	0.247222	LHFPL6
13	67720001	67770000	0.251012	LOC112578602
13	67960001	68010000	0.180523	COG6
13	69600001	69650000	0.295652	WDFY2
13	71280001	71330000	0.252294	KPNA3
13	71280001	71330000	0.252294	LOC102416468
13	74180001	74230000	0.192208	LRRC63
13	74180001	74230000	0.192208	RUBCNL
13	74260001	74310000	0.259459	LOC102391283
13	74260001	74310000	0.259459	LCP1
13	74260001	74310000	0.259459	LOC112578488
13	74260001	74310000	0.259459	LOC102392280
13	74300001	74350000	0.274678	LOC112578489
13	74340001	74390000	0.375286	CPB2
13	74640001	74690000	0.292473	SIAH3
13	74760001	74810000	0.735084	SPERT
13	74820001	74870000	0.362745	ERICH6B
13	74900001	74950000	0.635052	COG3
13	79280001	79330000	0.251908	ELF1
13	80480001	80530000	0.442149	LOC102390098
14	160001	210000	0.511278	CBLN4
14	1400001	1450000	0.360269	DOK5
14	1820001	1870000	0.248869	LOC112578652
14	1820001	1870000	0.248869	PFDN4
14	1840001	1890000	0.557143	LOC102396198
14	1860001	1910000	0.723327	LOC112578654
14	1880001	1930000	0.730097	LOC112578655
14	1920001	1970000	0.632287	BCAS1
14	2060001	2110000	0.291339	LOC112578657
14	2060001	2110000	0.291339	LOC112578656
14	2080001	2130000	0.288321	LOC112578658
14	2100001	2150000	0.244094	LOC112578659
14	3860001	3910000	0.214286	SALL4
14	3900001	3950000	0.429348	ATP9A
14	3920001	3970000	0.384236	LOC112578661
14	4100001	4150000	0.267409	NFATC2
14	4520001	4570000	0.27451	LOC112578663
14	4520001	4570000	0.27451	KCNG1
14	4580001	4630000	0.613527	DPM1
14	4580001	4630000	0.613527	MOCS3
14	4600001	4650000	0.535912	ADNP
14	4660001	4710000	0.215247	BCAS4
14	4680001	4730000	0.283439	LOC112578664
14	6300001	6350000	0.378676	ARFGEF2
14	6300001	6350000	0.378676	CSE1L
14	6480001	6530000	0.20362	PREX1
14	7520001	7570000	0.231884	LOC112578682
14	7540001	7590000	0.285714	LOC112578990
14	8180001	8230000	0.175824	LOC112578688
14	8180001	8230000	0.175824	SLC13A3
14	8820001	8870000	0.23125	CTSA
14	8820001	8870000	0.23125	PLTP
14	8820001	8870000	0.23125	PCIF1
14	8820001	8870000	0.23125	ZNF335
14	8840001	8890000	0.25	ZSWIM3
14	8840001	8890000	0.25	ZSWIM1
14	8840001	8890000	0.25	SPATA25
14	8840001	8890000	0.25	NEURL2
14	8860001	8910000	0.235294	ACOT8
14	9260001	9310000	0.415698	LOC102397875
14	9260001	9310000	0.415698	LOC102398187
14	9260001	9310000	0.415698	LOC112577708
14	9300001	9350000	0.535948	LOC112579009
14	9300001	9350000	0.535948	LOC102397558
14	9760001	9810000	0.379603	LOC112578693
14	12860001	12910000	0.215116	PTPRT
14	12880001	12930000	0.237687	LOC112578704
14	17160001	17210000	0.273256	LOC102412332
14	17300001	17350000	0.569231	MANBAL
14	17300001	17350000	0.569231	LOC112578716
14	17300001	17350000	0.569231	LOC102409918
14	17300001	17350000	0.569231	SRC
14	18120001	18170000	0.205479	DLGAP4
14	20000001	20050000	0.29682	ASIP
14	21280001	21330000	0.232323	EFCAB8
14	21280001	21330000	0.232323	SUN5
14	21320001	21370000	0.271028	MAPRE1
14	21960001	22010000	0.317536	HCK
14	21980001	22030000	0.371257	LOC102391686
14	21980001	22030000	0.371257	LOC112578744
14	22020001	22070000	0.23871	XKR7
14	22040001	22090000	0.192118	LOC112578746
14	22060001	22110000	0.186885	TTLL9
14	22060001	22110000	0.186885	PDRG1
14	23840001	23890000	0.310811	SIRPB2
14	23840001	23890000	0.310811	NSFL1C
14	23860001	23910000	0.480916	LOC102394624
14	23900001	23950000	0.301775	MC3R
14	23960001	24010000	0.266667	AURKA
14	23960001	24010000	0.266667	FAM210B
14	23980001	24030000	0.495238	CSTF1
14	23980001	24030000	0.495238	LOC112578759
14	24000001	24050000	0.465587	CASS4
14	24120001	24170000	0.204878	LOC102398324
14	24120001	24170000	0.204878	GCNT7
14	24120001	24170000	0.204878	RTF2
14	24280001	24330000	0.36	LOC112578761
14	24560001	24610000	0.180412	BMP7
14	28760001	28810000	0.316151	GATA5
14	28760001	28810000	0.316151	RBBP8NL
14	28760001	28810000	0.316151	CABLES2
14	28820001	28870000	0.210702	LOC112578769
14	30440001	30490000	0.192825	SIRPA
14	31040001	31090000	0.22	TMC2
14	32380001	32430000	0.455782	RNF24
14	32380001	32430000	0.455782	PANK2
14	32920001	32970000	0.464516	HAO1
[truncated: 792 more rows]

## Sheet: Table S7
Supplementary Table S7. KEGG PATHWAY and Gene Ontology of Xiangxi white buffalo candidate genes overlapped by CLR and iHS methods.
Database	ID	Term	Input number	Background number	Corrected P-Value	Input	Hyperlink
KEGG PATHWAY	bta01100	Metabolic pathways	169	1468	3.02638e-05	PCK2|AGK|PCCA|NDUFB1|ACOD1|PAH|ATP6V1B2|CERS6|ADK|CERS1|ACSM1|PIK3CA|SPR|DNMT1|PIK3CG|GOT2|NNT|MDH1|ENPP1|APRT|IMPA2|ACOT8|GPT|SHMT2|PDE8B|INPP5A|L2HGDH|INPP5E|ACYP2|NME3|LCT|PLD3|ADCY8|ADCY9|HYAL4|PEMT|ATP6V1F|PGLS|ALG1|ATP6V1H|ALG5|PPOX|NOS3|ACSBG2|GART|CHKA|PANK2|PANK4|GLDC|PLCH2|GUCY1A2|B4GALT3|ADCY3|GATB|PLCB1|UCK2|UCK1|ADA2|UAP1|MAN1A1|MCCC1|DDC|BLVRB|ADSSL1|GALNT2|GPHN|IVD|KDSR|ATP5PO|ACAD…	http://www.genome.jp/kegg-bin/show_pathway?bta01100/bta:616120%09red/bta:536284%09red/bta:518974%09red/bta:515770%09red/bta:515771%09red/bta:514161%09red/bta:510243%09red/bta:614302%09red/bta:534097%09red/bta:533058%09red/bta:515837%09red/bta:780788%09red/bta:530397%09red/bta:539159%09red/bta:104968457%09red/bta:508327%09red/bta:104968452%09red/bta:535883%09red/bta:519697%09red/bta:515270%09red/b…
KEGG PATHWAY	bta04725	Cholinergic synapse	26	114	0.000654925	AKT1|AKT2|SLC5A7|GNG7|PIK3CA|CACNA1B|CACNA1C|CHRNB4|PIK3CG|JAK2|PLCB1|CAMK2D|CHRM5|KCNQ5|CHRM3|CHRM2|CHRNA6|CHRNA3|ITPR1|KCNJ3|ADCY3|ADCY8|ADCY9|CREB3L3|GNG4|GNG3	http://www.genome.jp/kegg-bin/show_pathway?bta04725/bta:532713%09red/bta:100125276%09red/bta:281204%09red/bta:539113%09red/bta:282306%09red/bta:512311%09red/bta:287026%09red/bta:618399%09red/bta:281686%09red/bta:534923%09red/bta:281685%09red/bta:522170%09red/bta:282410%09red/bta:535017%09red/bta:282702%09red/bta:535603%09red/bta:282181%09red/bta:613605%09red/bta:525246%09red/bta:408015%09red/bta:…
KEGG PATHWAY	bta04721	Synaptic vesicle cycle	20	78	0.00169435	SLC18A1|SLC6A1|ATP6V1F|SLC6A5|AP2S1|SYT1|ATP6V1B2|ATP6V1H|RIMS1|ATP6V0A4|CACNA1B|AP2A1|UNC13C|UNC13A|SLC6A13|ATP6V1C2|SLC6A11|SLC1A1|SLC1A2|ATP6V0A1	http://www.genome.jp/kegg-bin/show_pathway?bta04721/bta:534114%09red/bta:784636%09red/bta:282353%09red/bta:528050%09red/bta:286768%09red/bta:523784%09red/bta:616071%09red/bta:407118%09red/bta:518974%09red/bta:541119%09red/bta:282657%09red/bta:617708%09red/bta:338082%09red/bta:282410%09red/bta:536553%09red/bta:282405%09red/bta:526874%09red/bta:508327%09red/bta:100337128%09red/bta:281511%09red
KEGG PATHWAY	bta04080	Neuroactive ligand-receptor interaction	52	363	0.00342831	PTH1R|PTGFR|GABRG3|GRIA1|MC2R|UCN3|TSHR|GABBR2|GPR35|P2RX3|ADORA2A|S1PR2|GLRB|CALCRL|THRB|CHRNB4|PTGER3|GAL|GRIK2|VIPR2|GRM6|GRM7|HTR1F|MC3R|SSTR2|GRID2|NTSR2|CHRM5|GNRH1|CHRM3|CHRM2|NPFFR1|NPFF|CHRNA5|CHRNA6|CHRNA3|OPRK1|GABRB1|GABRB3|CHRNA9|ADRA1D|GLRA1|GRIK4|GRIN2A|GNRH2|NPBWR1|CHRNE|SCTR|LHCGR|NPW|NTS|CRHR1	http://www.genome.jp/kegg-bin/show_pathway?bta04080/bta:281553%09red/bta:535362%09red/bta:281198%09red/bta:282330%09red/bta:281716%09red/bta:540519%09red/bta:539543%09red/bta:281207%09red/bta:280799%09red/bta:539113%09red/bta:507783%09red/bta:526363%09red/bta:100848664%09red/bta:536367%09red/bta:282177%09red/bta:613670%09red/bta:521876%09red/bta:790124%09red/bta:529656%09red/bta:523291%09red/bta:…
KEGG PATHWAY	bta04010	MAPK signaling pathway	44	292	0.0046031	RASGRP3|NFATC3|MAP2K5|TGFBR2|MKNK1|EGFR|RAP1A|IKBKB|AKT1|AKT2|MAPK10|NGFR|RAPGEF2|CACNA2D3|RAF1|EGF|MAPK8IP3|MAP3K2|CACNB2|CACNA1B|CACNA1C|CACNA1E|NF1|NFKB2|TAOK3|MAP3K20|ERBB2|PDGFA|ERBB4|HSPB1|EFNA2|CACNA2D2|FGF6|DUSP16|RPS6KA5|SOS2|SOS1|TAB2|INSR|KIT|MEF2C|MECOM|MAP3K12|MAPT	http://www.genome.jp/kegg-bin/show_pathway?bta04010/bta:618644%09red/bta:537598%09red/bta:516099%09red/bta:540317%09red/bta:519644%09red/bta:512254%09red/bta:525647%09red/bta:282031%09red/bta:281296%09red/bta:534620%09red/bta:280832%09red/bta:534923%09red/bta:614453%09red/bta:504408%09red/bta:523745%09red/bta:537682%09red/bta:281854%09red/bta:327667%09red/bta:100295732%09red/bta:353110%09red/bta:…
KEGG PATHWAY	bta00230	Purine metabolism	26	135	0.00503175	RRM1|AK4|ADSSL1|PAPSS2|ADK|PDE1A|PDE3B|GUCY1A2|NT5C1A|GMPR2|NT5C2|ADA2|ENPP1|APRT|GART|ENTPD8|PDE10A|PDE8B|NME3|AK3|PNP|ADCY3|ADCY8|ADCY9|PDE2A|PDE4D	http://www.genome.jp/kegg-bin/show_pathway?bta00230/bta:519017%09red/bta:783572%09red/bta:281971%09red/bta:281613%09red/bta:617805%09red/bta:281951%09red/bta:784089%09red/bta:505537%09red/bta:533323%09red/bta:515837%09red/bta:493724%09red/bta:281183%09red/bta:107131388%09red/bta:506061%09red/bta:539556%09red/bta:613600%09red/bta:281969%09red/bta:515663%09red/bta:535017%09red/bta:517063%09red/bta:…
KEGG PATHWAY	bta04020	Calcium signaling pathway	33	203	0.00837866	STIM1|PTGFR|RYR2|NOS1|EGFR|CACNA1B|VDAC3|VDAC1|PTGER3|P2RX3|ADORA2A|ITPR1|PDE1A|CACNA1C|CACNA1E|PHKB|ERBB2|PLCB1|NOS3|ERBB4|LHCGR|CAMK2D|CHRM5|CHRM3|CHRM2|ATP2B2|TPCN1|ADRA1D|ADCY3|ADCY8|ADCY9|GRIN2A|RYR3	http://www.genome.jp/kegg-bin/show_pathway?bta04020/bta:532713%09red/bta:617828%09red/bta:539543%09red/bta:510830%09red/bta:613800%09red/bta:537376%09red/bta:287024%09red/bta:522419%09red/bta:287026%09red/bta:282119%09red/bta:511783%09red/bta:281686%09red/bta:353113%09red/bta:530468%09red/bta:522170%09red/bta:407217%09red/bta:282410%09red/bta:408015%09red/bta:535017%09red/bta:535603%09red/bta:282…
KEGG PATHWAY	bta04724	Glutamatergic synapse	22	113	0.011717	GRIK4|GRIA1|CACNA1C|HOMER1|GRM6|GRM7|PLCB1|ITPR1|SHANK3|HOMER3|KCNJ3|HOMER2|ADCY3|GRIK2|ADCY8|ADCY9|GNG7|GNG4|GRIN2A|GNG3|SLC1A1|SLC1A2	http://www.genome.jp/kegg-bin/show_pathway?bta04724/bta:282353%09red/bta:535362%09red/bta:100125276%09red/bta:512428%09red/bta:510811%09red/bta:281204%09red/bta:526363%09red/bta:287026%09red/bta:529656%09red/bta:529618%09red/bta:541119%09red/bta:317697%09red/bta:535311%09red/bta:535603%09red/bta:618399%09red/bta:508124%09red/bta:408015%09red/bta:535017%09red/bta:524212%09red/bta:525482%09red/bta:…
KEGG PATHWAY	bta04024	cAMP signaling pathway	35	228	0.0121188	RYR2|GRIA1|MC2R|RAP1A|RAPGEF4|AKT1|AKT2|SOX9|MAPK10|TSHR|GABBR2|PDE3B|RAF1|ADORA2A|GLI3|PIK3CA|CACNA1C|PTGER3|TIAM1|SSTR2|VIPR2|CAMK2D|CHRM2|CNGA1|ATP2B2|PDE10A|ADCY3|VAV3|VAV2|ADCY8|ADCY9|CREB3L3|GRIN2A|HTR1F|PDE4D	http://www.genome.jp/kegg-bin/show_pathway?bta04024/bta:515718%09red/bta:281553%09red/bta:535017%09red/bta:617828%09red/bta:613800%09red/bta:282306%09red/bta:282031%09red/bta:790124%09red/bta:534923%09red/bta:533323%09red/bta:532713%09red/bta:785371%09red/bta:529618%09red/bta:407196%09red/bta:536517%09red/bta:100336535%09red/bta:522170%09red/bta:282083%09red/bta:281700%09red/bta:535603%09red/bta:…
KEGG PATHWAY	bta05200	Pathways in cancer	66	539	0.0127392	IL7R|RASGRP3|PTK2|PDGFA|EGFR|HIF1A|IL6ST|IKBKB|AKT1|AKT2|IFNAR1|MAPK10|IFNGR2|BBC3|KIT|RAF1|EGF|BCR|NCOA1|MECOM|PIK3CA|WNT10B|PTGER3|GLI3|ETS1|JAK2|NFKB2|ADCY3|DAPK3|TGFBR2|ERBB2|PLCB1|ARHGEF12|TRAF3|CAMK2D|CKS2|RUNX1T1|RXRG|DLL1|IL12A|HSP90AA1|FGF6|DVL1|CTNNA2|CTNNA3|EGLN3|IFNAR2|RPS6KA5|SOS2|SOS1|LRP5|NOTCH4|TXNRD2|ESR1|ADCY8|TCF7L1|ADCY9|GNG7|GNG4|GNG3|RAD51|WNT5B|HES1|MMP2|HES5|WNT7B	http://www.genome.jp/kegg-bin/show_pathway?bta05200/bta:506182%09red/bta:535578%09red/bta:506270%09red/bta:515303%09red/bta:540317%09red/bta:100125276%09red/bta:505908%09red/bta:540313%09red/bta:539337%09red/bta:536128%09red/bta:539547%09red/bta:281204%09red/bta:282306%09red/bta:788775%09red/bta:509500%09red/bta:280991%09red/bta:503575%09red/bta:287026%09red/bta:525246%09red/bta:527492%09red/bta:…
KEGG PATHWAY	bta04015	Rap1 signaling pathway	33	216	0.0158521	RASGRP3|PDGFA|EGFR|RAP1A|RAPGEF4|AKT1|AKT2|NGFR|RAPGEF2|RAF1|EGF|ADORA2A|PIK3CA|TIAM1|INSR|SIPA1L1|SIPA1L2|PRKCI|PLCB1|FARP2|EFNA2|SRC|KRIT1|FGF6|ADCY3|VAV3|VAV2|ADCY8|ADCY9|KIT|PFN1|GRIN2A|PRKD1	http://www.genome.jp/kegg-bin/show_pathway?bta04015/bta:515718%09red/bta:407996%09red/bta:540317%09red/bta:525482%09red/bta:282306%09red/bta:282031%09red/bta:287026%09red/bta:535742%09red/bta:614453%09red/bta:513895%09red/bta:534923%09red/bta:353110%09red/bta:528478%09red/bta:536517%09red/bta:505908%09red/bta:100139484%09red/bta:530315%09red/bta:535603%09red/bta:514637%09red/bta:280832%09red/bta:…
KEGG PATHWAY	bta04150	mTOR signaling pathway	26	154	0.0175773	ATP6V1F|SLC7A5|ATP6V1H|IKBKB|AKT1|INSR|TSC2|NPRL3|FNIP2|PIK3CA|WNT10B|PRR5|DVL1|AKT1S1|RAF1|ATP6V1B2|STK11|WNT5B|SOS2|SOS1|LRP5|GRB10|AKT2|ATP6V1C2|STRADA|WNT7B	http://www.genome.jp/kegg-bin/show_pathway?bta04150/bta:515024%09red/bta:282306%09red/bta:282405%09red/bta:534450%09red/bta:282369%09red/bta:537682%09red/bta:281854%09red/bta:407210%09red/bta:508327%09red/bta:508008%09red/bta:534485%09red/bta:523325%09red/bta:534923%09red/bta:539337%09red/bta:408017%09red/bta:788925%09red/bta:514859%09red/bta:282657%09red/bta:338082%09red/bta:504985%09red/bta:280…
KEGG PATHWAY	bta04142	Lysosome	22	123	0.0228495	NAGPA|LAPTM4A|LAPTM4B|ATP6V1H|AP3M2|AP3S1|AP3B1|DNASE2|CLN5|CD63|CTSO|CTSA|NAGLU|GALNS|CTSZ|LAMP3|PLA2G15|ARSA|ARSB|SLC17A5|ATP6V0A4|ATP6V0A1	http://www.genome.jp/kegg-bin/show_pathway?bta04142/bta:529186%09red/bta:505514%09red/bta:518974%09red/bta:530164%09red/bta:515935%09red/bta:286768%09red/bta:404187%09red/bta:531327%09red/bta:616804%09red/bta:509427%09red/bta:538401%09red/bta:404156%09red/bta:404155%09red/bta:404135%09red/bta:536359%09red/bta:282218%09red/bta:767602%09red/bta:515809%09red/bta:282271%09red/bta:518169%09red/bta:282…
KEGG PATHWAY	bta05231	Choline metabolism in cancer	19	100	0.0258999	PLPP1|PDGFA|SLC44A3|SOS2|SOS1|LYPLA1|EGFR|HIF1A|EGF|AKT1|AKT2|MAPK10|PIK3CA|TSC2|SLC5A7|DGKB|RAF1|CHKA|GPCPD1	http://www.genome.jp/kegg-bin/show_pathway?bta05231/bta:512311%09red/bta:514865%09red/bta:507455%09red/bta:539992%09red/bta:505908%09red/bta:617172%09red/bta:281814%09red/bta:530315%09red/bta:537682%09red/bta:518469%09red/bta:537171%09red/bta:504985%09red/bta:280991%09red/bta:100138040%09red/bta:537631%09red/bta:282306%09red/bta:534923%09red/bta:521196%09red/bta:407217%09red
KEGG PATHWAY	bta05032	Morphine addiction	18	92	0.0262272	KCNJ3|PDE3B|ADCY3|GABRG3|PDE1A|ADCY8|ADCY9|PDE2A|GNG7|GNG4|CACNA1B|GNG3|GABRB1|GABBR2|GABRB3|PDE4D|PDE10A|PDE8B	http://www.genome.jp/kegg-bin/show_pathway?bta05032/bta:535017%09red/bta:517040%09red/bta:613670%09red/bta:100125276%09red/bta:506061%09red/bta:525482%09red/bta:533323%09red/bta:281971%09red/bta:529593%09red/bta:535603%09red/bta:107131388%09red/bta:281204%09red/bta:282239%09red/bta:526088%09red/bta:539556%09red/bta:618399%09red/bta:282410%09red/bta:281969%09red
KEGG PATHWAY	bta05165	Human papillomavirus infection	45	345	0.0269686	PPP2R1A|PTK2|EGFR|ATP6V1H|ITGA7|IKBKB|AKT1|AKT2|IFNAR1|WNT10B|RAF1|EGF|SOS1|DLG2|CCNA2|PIK3CA|SLC9A3R1|UBE3A|TNXB|WNT7B|DVL1|ISG15|RELN|ATP6V1B2|PRKCI|TRAF3|TSC2|WNT5B|IFNAR2|LLGL2|SOS2|ATP6V1F|LLGL1|NOTCH4|IRF9|EIF2AK2|TCF7L1|ATP6V0A4|CREB3L3|ATP6V0A1|ATP6V1C2|HES1|HES4|HES5|PPP2R5C	http://www.genome.jp/kegg-bin/show_pathway?bta05165/bta:506182%09red/bta:535321%09red/bta:506270%09red/bta:515303%09red/bta:282258%09red/bta:518974%09red/bta:781865%09red/bta:539547%09red/bta:539545%09red/bta:100851408%09red/bta:282306%09red/bta:347700%09red/bta:539337%09red/bta:507480%09red/bta:286768%09red/bta:338082%09red/bta:533136%09red/bta:505757%09red/bta:509855%09red/bta:537682%09red/bta:…
KEGG PATHWAY	bta04360	Axon guidance	28	180	0.0269686	NFATC2|PTK2|EPHA7|EPHA6|EPHA5|ABLIM2|SRGAP3|NFATC3|RAF1|RGMA|PIK3CA|GDF7|SLIT2|SRC|ARHGEF12|DPYSL5|CAMK2D|EFNA2|ABLIM1|ABLIM3|SSH1|BMP7|ROBO1|ROBO2|PLXNA4|BMPR2|CDK5|WNT5B	http://www.genome.jp/kegg-bin/show_pathway?bta04360/bta:100337226%09red/bta:506270%09red/bta:512892%09red/bta:536815%09red/bta:504968%09red/bta:281066%09red/bta:541127%09red/bta:282306%09red/bta:503575%09red/bta:535742%09red/bta:614453%09red/bta:532713%09red/bta:530401%09red/bta:613794%09red/bta:538233%09red/bta:534842%09red/bta:534164%09red/bta:518756%09red/bta:508008%09red/bta:618227%09red/bta:…
KEGG PATHWAY	bta01522	Endocrine resistance	18	94	0.0292603	ERBB2|SRC|PTK2|SOS2|SOS1|AKT1|NOTCH4|PIK3CA|ADCY3|ESR1|EGFR|ADCY9|DLL1|AKT2|MAPK10|RAF1|ADCY8|MMP2	http://www.genome.jp/kegg-bin/show_pathway?bta01522/bta:535017%09red/bta:788775%09red/bta:282872%09red/bta:506270%09red/bta:407238%09red/bta:535603%09red/bta:535742%09red/bta:525482%09red/bta:537682%09red/bta:282306%09red/bta:505709%09red/bta:280991%09red/bta:100138040%09red/bta:537631%09red/bta:536128%09red/bta:534923%09red/bta:521196%09red/bta:407217%09red
KEGG PATHWAY	bta05205	Proteoglycans in cancer	30	202	0.0305209	PTK2|EGFR|HIF1A|AKT1|AKT2|NUDT16L1|RAF1|IQGAP1|PIK3CA|WNT10B|TIAM1|ERBB2|SRC|ARHGEF12|CD63|ERBB4|CAMK2D|GPC1|ITPR1|SOS2|SOS1|ESR1|SDC1|VAV3|VAV2|TLR2|ANK2|WNT5B|MMP2|WNT7B	http://www.genome.jp/kegg-bin/show_pathway?bta05205/bta:515718%09red/bta:539238%09red/bta:518085%09red/bta:506270%09red/bta:532713%09red/bta:282306%09red/bta:280991%09red/bta:503575%09red/bta:535742%09red/bta:281814%09red/bta:537682%09red/bta:518114%09red/bta:534923%09red/bta:407238%09red/bta:407217%09red/bta:100138040%09red/bta:404156%09red/bta:104968536%09red/bta:282872%09red/bta:529759%09red/b…
KEGG PATHWAY	bta03018	RNA degradation	16	79	0.0313279	LSM5|LSM4|PABPC1|PABPC4|LSM1|MTREX|DDX6|ENO3|EXOSC9|DCP1B|XRN2|EXOSC8|CNOT3|CNOT2|CNOT7|CNOT4	http://www.genome.jp/kegg-bin/show_pathway?bta03018/bta:534576%09red/bta:540891%09red/bta:513906%09red/bta:514548%09red/bta:527305%09red/bta:520256%09red/bta:282296%09red/bta:540303%09red/bta:508055%09red/bta:532080%09red/bta:533945%09red/bta:517417%09red/bta:535447%09red/bta:615136%09red/bta:613634%09red/bta:508005%09red
KEGG PATHWAY	bta05224	Breast cancer	24	150	0.0358325	EGFR|AKT1|AKT2|RAF1|EGF|NCOA1|PIK3CA|WNT10B|DVL1|NFKB2|ERBB2|DLL1|HES1|FGF6|SOS2|SOS1|LRP5|NOTCH4|ESR1|TCF7L1|KIT|WNT5B|HES5|WNT7B	http://www.genome.jp/kegg-bin/show_pathway?bta05224/bta:515303%09red/bta:540317%09red/bta:539547%09red/bta:282306%09red/bta:788775%09red/bta:534450%09red/bta:537682%09red/bta:534923%09red/bta:407238%09red/bta:407217%09red/bta:530315%09red/bta:526392%09red/bta:508008%09red/bta:523325%09red/bta:536128%09red/bta:539337%09red/bta:280832%09red/bta:100337066%09red/bta:787633%09red/bta:505709%09red/bta:…
KEGG PATHWAY	bta04022	cGMP-PKG signaling pathway	26	169	0.0359843	NFATC2|NFATC3|INSR|AKT1|AKT2|VDAC3|VDAC1|PDE3B|RAF1|ITPR1|CACNA1C|PIK3CG|GUCY1A2|PLCB1|NOS3|GTF2IRD1|CNGA1|ATP2B2|ADRA1D|ADCY3|ADCY8|ADCY9|PDE2A|MEF2C|CREB3L3|MEF2D	http://www.genome.jp/kegg-bin/show_pathway?bta04022/bta:100336730%09red/bta:408017%09red/bta:539543%09red/bta:281971%09red/bta:613800%09red/bta:512254%09red/bta:541127%09red/bta:287024%09red/bta:287026%09red/bta:282119%09red/bta:533323%09red/bta:507792%09red/bta:530401%09red/bta:534923%09red/bta:535017%09red/bta:281700%09red/bta:535603%09red/bta:613600%09red/bta:408015%09red/bta:513010%09red/bta:…
KEGG PATHWAY	bta04390	Hippo signaling pathway	24	151	0.0363024	PPP2R1A|TEAD1|BBC3|DLG2|WNT10B|GDF7|DVL1|PRKCI|TGFBR2|BMP8A|BMP8B|CTNNA2|CTNNA3|BMP7|BMP6|BMP5|LLGL2|LLGL1|BTRC|TCF7L1|TP73|BMPR2|WNT5B|WNT7B	http://www.genome.jp/kegg-bin/show_pathway?bta04390/bta:534072%09red/bta:535321%09red/bta:515303%09red/bta:781865%09red/bta:780777%09red/bta:539545%09red/bta:100851408%09red/bta:527492%09red/bta:100296238%09red/bta:407127%09red/bta:528478%09red/bta:507682%09red/bta:535376%09red/bta:523325%09red/bta:539337%09red/bta:515105%09red/bta:286859%09red/bta:536560%09red/bta:100337066%09red/bta:508008%09re…
KEGG PATHWAY	bta04727	GABAergic synapse	17	90	0.0363024	SRC|SLC6A1|ADCY3|GABRG3|CACNA1B|CACNA1C|ADCY8|ADCY9|GNG7|GNG4|GNG3|SLC6A13|GABRB1|GABBR2|GABRB3|SLC6A11|GPHN	http://www.genome.jp/kegg-bin/show_pathway?bta04727/bta:535017%09red/bta:517040%09red/bta:282410%09red/bta:613670%09red/bta:523784%09red/bta:535742%09red/bta:616071%09red/bta:100125276%09red/bta:525482%09red/bta:529593%09red/bta:535603%09red/bta:281204%09red/bta:282239%09red/bta:535194%09red/bta:618399%09red/bta:407118%09red/bta:408015%09red
KEGG PATHWAY	bta04540	Gap junction	17	90	0.0363024	PLCB1|TUBA8|SOS2|SOS1|PDGFA|MAP3K2|ADCY8|ADCY3|EGFR|ADCY9|SRC|TUBB1|GUCY1A2|MAP2K5|ITPR1|RAF1|EGF	http://www.genome.jp/kegg-bin/show_pathway?bta04540/bta:535017%09red/bta:317697%09red/bta:504592%09red/bta:535742%09red/bta:505908%09red/bta:541271%09red/bta:530315%09red/bta:287026%09red/bta:525482%09red/bta:535603%09red/bta:537682%09red/bta:768036%09red/bta:100295732%09red/bta:521196%09red/bta:613600%09red/bta:407217%09red/bta:100138040%09red
KEGG PATHWAY	bta04921	Oxytocin signaling pathway	24	152	0.0379947	NFATC2|NFATC3|SRC|EGFR|MAP2K5|RAF1|CACNB2|RYR3|RYR2|PIK3CG|CACNA1C|GUCY1A2|PLCB1|NOS3|CAMK2D|CACNA2D2|CACNA2D3|ITPR1|KCNJ3|ADCY3|ADCY8|ADCY9|MEF2C|EEF2	http://www.genome.jp/kegg-bin/show_pathway?bta04921/bta:532713%09red/bta:519644%09red/bta:281138%09red/bta:541127%09red/bta:287024%09red/bta:530001%09red/bta:287026%09red/bta:535742%09red/bta:530401%09red/bta:327667%09red/bta:100295732%09red/bta:407217%09red/bta:317697%09red/bta:535603%09red/bta:613600%09red/bta:408015%09red/bta:535017%09red/bta:539899%09red/bta:525482%09red/bta:785909%09red/bta:…
KEGG PATHWAY	bta04713	Circadian entrainment	18	100	0.040556	KCNJ3|PLCB1|GRIA1|RYR2|ADCY3|CAMK2D|NOS1|RYR3|CACNA1C|ADCY8|ADCY9|GNG7|GNG4|GRIN2A|GNG3|GUCY1A2|ITPR1|RPS6KA5	http://www.genome.jp/kegg-bin/show_pathway?bta04713/bta:535017%09red/bta:317697%09red/bta:524212%09red/bta:539899%09red/bta:100125276%09red/bta:287026%09red/bta:525482%09red/bta:537376%09red/bta:532713%09red/bta:526088%09red/bta:535603%09red/bta:536132%09red/bta:504408%09red/bta:281204%09red/bta:529618%09red/bta:618399%09red/bta:613600%09red/bta:408015%09red
KEGG PATHWAY	bta04912	GnRH signaling pathway	17	93	0.0443239	PLCB1|SOS2|SOS1|ADCY3|MAP3K2|RAF1|CACNA1C|EGFR|ADCY9|SRC|ADCY8|GNRH2|GNRH1|CAMK2D|MAPK10|ITPR1|MMP2	http://www.genome.jp/kegg-bin/show_pathway?bta04912/bta:535017%09red/bta:317697%09red/bta:768325%09red/bta:282872%09red/bta:504592%09red/bta:535742%09red/bta:532713%09red/bta:287026%09red/bta:525482%09red/bta:535603%09red/bta:537682%09red/bta:100138040%09red/bta:537631%09red/bta:521196%09red/bta:100848664%09red/bta:407217%09red/bta:408015%09red
KEGG PATHWAY	bta04012	ErbB signaling pathway	16	85	0.0452655	ERBB2|SRC|PTK2|SOS2|ERBB4|CAMK2D|PIK3CA|EGFR|AKT1|AKT2|MAPK10|SOS1|NRG3|NRG2|RAF1|EGF	http://www.genome.jp/kegg-bin/show_pathway?bta04012/bta:506270%09red/bta:783452%09red/bta:532713%09red/bta:535742%09red/bta:530315%09red/bta:537682%09red/bta:522419%09red/bta:539977%09red/bta:505709%09red/bta:280991%09red/bta:100138040%09red/bta:537631%09red/bta:282306%09red/bta:534923%09red/bta:521196%09red/bta:407217%09red
KEGG PATHWAY	bta04934	Cushing syndrome	24	156	0.0457872	USP8|STAR|AIPL1|ASH2L|EGFR|RAP1A|ADCY9|WNT10B|CACNA1C|KCNK3|DVL1|PLCB1|WDR5|CAMK2D|MC2R|ITPR1|PDE8B|ADCY3|ADCY8|TCF7L1|CREB3L3|WNT5B|CRHR1|WNT7B	http://www.genome.jp/kegg-bin/show_pathway?bta04934/bta:515303%09red/bta:281716%09red/bta:282031%09red/bta:287026%09red/bta:519188%09red/bta:532713%09red/bta:281507%09red/bta:408015%09red/bta:407217%09red/bta:535017%09red/bta:107131388%09red/bta:508008%09red/bta:535603%09red/bta:523325%09red/bta:538743%09red/bta:539337%09red/bta:281609%09red/bta:281299%09red/bta:513010%09red/bta:317697%09red/bta:…
KEGG PATHWAY	bta04915	Estrogen signaling pathway	22	138	0.0465582	SRC|EGFR|FKBP5|AKT2|GABBR2|RAF1|NCOA1|PIK3CA|AKT1|PLCB1|NOS3|ITPR1|KCNJ3|SOS2|SOS1|ADCY3|ESR1|ADCY8|ADCY9|CREB3L3|HSP90AA1|MMP2	http://www.genome.jp/kegg-bin/show_pathway?bta04915/bta:282306%09red/bta:287024%09red/bta:517040%09red/bta:287026%09red/bta:535742%09red/bta:535704%09red/bta:537682%09red/bta:281832%09red/bta:534923%09red/bta:407238%09red/bta:407217%09red/bta:282872%09red/bta:535017%09red/bta:535603%09red/bta:513010%09red/bta:317697%09red/bta:525482%09red/bta:526088%09red/bta:280991%09red/bta:100138040%09red/bta:…
KEGG PATHWAY	bta04144	Endocytosis	33	246	0.0508628	USP8|SNX2|VPS4B|WWP1|CHMP4A|EGFR|CHMP2B|ZFYVE9|CHMP3|BIN1|SH3GL2|SMAP2|ARAP1|ARF3|SNX4|VPS37C|VPS37A|PSD2|TGFBR2|PRKCI|SRC|AP2S1|AGAP3|AP2A1|ARFGEF1|ARFGEF2|SNX3|RAB11FIP4|DNAJC6|KIF5C|PSD|NEDD4L|ASAP2	http://www.genome.jp/kegg-bin/show_pathway?bta04144/bta:507722%09red/bta:509769%09red/bta:511889%09red/bta:538771%09red/bta:539295%09red/bta:100848380%09red/bta:535742%09red/bta:614576%09red/bta:523045%09red/bta:510994%09red/bta:523124%09red/bta:510003%09red/bta:536553%09red/bta:528478%09red/bta:407217%09red/bta:616302%09red/bta:514465%09red/bta:281022%09red/bta:539357%09red/bta:535376%09red/bta:…
KEGG PATHWAY	bta04926	Relaxin signaling pathway	21	132	0.0530736	PLCB1|NOS3|SOS2|SOS1|CREB3L3|PIK3CA|ADCY3|EGFR|ADCY9|SRC|GNG4|GNG7|AKT2|NOS1|AKT1|GNG3|RAF1|MAPK10|ADCY8|MMP2|TGFBR2	http://www.genome.jp/kegg-bin/show_pathway?bta04926/bta:287024%09red/bta:513010%09red/bta:287026%09red/bta:521196%09red/bta:537631%09red/bta:282872%09red/bta:535742%09red/bta:535017%09red/bta:100125276%09red/bta:525482%09red/bta:537682%09red/bta:535376%09red/bta:535603%09red/bta:280991%09red/bta:100138040%09red/bta:281204%09red/bta:282306%09red/bta:534923%09red/bta:618399%09red/bta:407217%09red/b…
KEGG PATHWAY	bta04728	Dopaminergic synapse	21	132	0.0530736	KCNJ3|PLCB1|GRIA1|CREB3L3|CAMK2D|CACNA1B|CACNA1C|COMT|GNG4|GNG7|AKT2|GRIN2A|AKT1|GNG3|DDC|MAPK10|SLC18A1|ITPR1|KIF5C|PPP2R1A|PPP2R5C	http://www.genome.jp/kegg-bin/show_pathway?bta04728/bta:513010%09red/bta:317697%09red/bta:282410%09red/bta:537631%09red/bta:535321%09red/bta:524212%09red/bta:532713%09red/bta:618278%09red/bta:100125276%09red/bta:287026%09red/bta:280762%09red/bta:505757%09red/bta:526088%09red/bta:280991%09red/bta:281204%09red/bta:534923%09red/bta:529618%09red/bta:618399%09red/bta:617708%09red/bta:538771%09red/bta:…
KEGG PATHWAY	bta04072	Phospholipase D signaling pathway	23	152	0.058373	PTGFR|PDGFA|EGFR|RAPGEF4|AKT1|INSR|TSC2|EGF|PIK3CA|PIK3CG|RAF1|DGKB|GRM6|GRM7|PLPP1|PLCB1|AKT2|SOS2|SOS1|ADCY3|ADCY8|ADCY9|KIT	http://www.genome.jp/kegg-bin/show_pathway?bta04072/bta:535362%09red/bta:282306%09red/bta:287026%09red/bta:529656%09red/bta:617172%09red/bta:537682%09red/bta:534923%09red/bta:407217%09red/bta:530315%09red/bta:505908%09red/bta:537171%09red/bta:535603%09red/bta:280832%09red/bta:408017%09red/bta:282020%09red/bta:535017%09red/bta:525482%09red/bta:530001%09red/bta:504985%09red/bta:280991%09red/bta:100…
KEGG PATHWAY	bta04211	Longevity regulating pathway	16	90	0.0618574	EHMT1|STK11|ADIPOR2|SESN1|AKT1|ATG101|PIK3CA|ADCY3|ADCY8|ADCY9|INSR|CREB3L3|AKT2|AKT1S1|RB1CC1|TSC2	http://www.genome.jp/kegg-bin/show_pathway?bta04211/bta:513010%09red/bta:535017%09red/bta:528606%09red/bta:538226%09red/bta:525482%09red/bta:408017%09red/bta:514859%09red/bta:513049%09red/bta:504985%09red/bta:535603%09red/bta:280991%09red/bta:100337329%09red/bta:407234%09red/bta:282306%09red/bta:534923%09red/bta:539858%09red
KEGG PATHWAY	bta05213	Endometrial cancer	12	59	0.0728136	ERBB2|SOS2|SOS1|PIK3CA|EGFR|TCF7L1|AKT1|AKT2|RAF1|EGF|CTNNA2|CTNNA3	http://www.genome.jp/kegg-bin/show_pathway?bta05213/bta:527492%09red/bta:515303%09red/bta:530315%09red/bta:537682%09red/bta:780777%09red/bta:505709%09red/bta:280991%09red/bta:100138040%09red/bta:282306%09red/bta:534923%09red/bta:521196%09red/bta:407217%09red
KEGG PATHWAY	bta04350	TGF-beta signaling pathway	16	93	0.0740426	BMP7|PPP2R1A|BMP5|SMAD9|BMP8B|LTBP1|TGFBR2|NODAL|SMAD6|AMHR2|GDF7|ZFYVE9|BMPR2|BMP6|BMP8A|RGMA	http://www.genome.jp/kegg-bin/show_pathway?bta04350/bta:540806%09red/bta:507682%09red/bta:535321%09red/bta:286859%09red/bta:510559%09red/bta:511279%09red/bta:100296238%09red/bta:518756%09red/bta:535376%09red/bta:514963%09red/bta:540595%09red/bta:530748%09red/bta:788948%09red/bta:407127%09red/bta:613428%09red/bta:617566%09red
KEGG PATHWAY	bta04611	Platelet activation	19	121	0.0780509	PRKCI|PLCB1|ARHGEF12|NOS3|STIM1|SRC|PIK3CA|ADCY3|ADCY8|ADCY9|RAP1A|PIK3CG|AKT1|AKT2|GUCY1A2|ARHGAP35|LYN|ITPR1|GP1BA	http://www.genome.jp/kegg-bin/show_pathway?bta04611/bta:287024%09red/bta:534816%09red/bta:317697%09red/bta:528478%09red/bta:535742%09red/bta:535017%09red/bta:287026%09red/bta:540310%09red/bta:525482%09red/bta:530001%09red/bta:535603%09red/bta:280991%09red/bta:504977%09red/bta:282031%09red/bta:282306%09red/bta:534923%09red/bta:613600%09red/bta:534996%09red/bta:503575%09red
KEGG PATHWAY	bta04151	PI3K-Akt signaling pathway	44	373	0.0782705	IL7R|PPP2R1A|PTK2|STK11|EGFR|ITGA7|IKBKB|AKT1|AKT2|IFNAR1|NGFR|PCK2|RAF1|EGF|GNG7|PIK3CA|TNXB|PIK3CG|JAK2|RELN|MYB|ERBB2|PDGFA|NOS3|ERBB4|TCL1B|PKN2|CHRM2|EFNA2|TSC2|FGF6|PHLPP1|IFNAR2|TCL1A|SOS2|SOS1|INSR|KIT|TLR2|CREB3L3|GNG4|GNG3|HSP90AA1|PPP2R5C	http://www.genome.jp/kegg-bin/show_pathway?bta04151/bta:506540%09red/bta:535321%09red/bta:506270%09red/bta:540317%09red/bta:100125276%09red/bta:281204%09red/bta:282306%09red/bta:280991%09red/bta:287024%09red/bta:522419%09red/bta:618399%09red/bta:100848382%09red/bta:614453%09red/bta:408017%09red/bta:505757%09red/bta:537682%09red/bta:615982%09red/bta:281832%09red/bta:534923%09red/bta:353110%09red/b…
KEGG PATHWAY	bta04371	Apelin signaling pathway	21	140	0.078447	PLCB1|RYR2|PLAT|AKT1|NOS1|RYR3|ADCY3|ADCY8|ADCY9|PIK3CG|MEF2C|GNG7|AKT2|NOS3|GNG3|MEF2D|PDE3B|ITPR1|RAF1|GNG4|MYL3	http://www.genome.jp/kegg-bin/show_pathway?bta04371/bta:287024%09red/bta:535017%09red/bta:317697%09red/bta:521196%09red/bta:618352%09red/bta:539899%09red/bta:100125276%09red/bta:287026%09red/bta:100336730%09red/bta:525482%09red/bta:533323%09red/bta:530001%09red/bta:535603%09red/bta:512254%09red/bta:537376%09red/bta:281204%09red/bta:534923%09red/bta:281407%09red/bta:618399%09red/bta:280991%09red/b…
KEGG PATHWAY	bta04261	Adrenergic signaling in cardiomyocytes	22	150	0.080237	PPP2R1A|CACNA1C|RAPGEF4|AKT1|AKT2|MYL3|CACNB2|RYR2|PIK3CG|PLCB1|CAMK2D|CACNA2D2|CACNA2D3|ATP2B2|RPS6KA5|ADRA1D|ADCY3|ADCY8|ADCY9|CREB3L3|SCN5A|PPP2R5C	http://www.genome.jp/kegg-bin/show_pathway?bta04261/bta:535321%09red/bta:532713%09red/bta:539543%09red/bta:519644%09red/bta:613800%09red/bta:537376%09red/bta:287026%09red/bta:505757%09red/bta:504408%09red/bta:327667%09red/bta:534923%09red/bta:535017%09red/bta:535603%09red/bta:408015%09red/bta:513010%09red/bta:282061%09red/bta:618352%09red/bta:525482%09red/bta:785909%09red/bta:530001%09red/bta:280…
KEGG PATHWAY	bta04062	Chemokine signaling pathway	26	189	0.0811646	PTK2|SRC|RAP1A|IKBKB|AKT1|AKT2|CCR6|RAF1|PREX1|PIK3CA|PIK3CG|TIAM1|JAK2|LYN|PLCB1|HCK|SOS2|SOS1|ADCY3|VAV3|VAV2|ADCY8|ADCY9|GNG7|GNG4|GNG3	http://www.genome.jp/kegg-bin/show_pathway?bta04062/bta:515718%09red/bta:506270%09red/bta:100125276%09red/bta:527410%09red/bta:281204%09red/bta:282306%09red/bta:282031%09red/bta:287026%09red/bta:618399%09red/bta:535742%09red/bta:537682%09red/bta:281854%09red/bta:534923%09red/bta:536517%09red/bta:535603%09red/bta:280814%09red/bta:519716%09red/bta:525246%09red/bta:534996%09red/bta:535017%09red/bta:…
KEGG PATHWAY	bta05215	Prostate cancer	16	95	0.0814051	ERBB2|PDGFA|SOS2|SOS1|AKT1|PIK3CA|EGFR|TCF7L1|PLAT|IKBKB|CREB3L3|AKT2|SRD5A2|HSP90AA1|RAF1|EGF	http://www.genome.jp/kegg-bin/show_pathway?bta05215/bta:513010%09red/bta:281407%09red/bta:527024%09red/bta:515303%09red/bta:505908%09red/bta:281832%09red/bta:530315%09red/bta:537682%09red/bta:505709%09red/bta:280991%09red/bta:100138040%09red/bta:281854%09red/bta:282306%09red/bta:534923%09red/bta:521196%09red/bta:407217%09red
KEGG PATHWAY	bta05010	Alzheimer disease	25	180	0.0843168	NOS1|NDUFB1|ADAM17|ATP5MC1|ATP5MC2|RYR3|CACNA1C|CDK5R1|NDUFA4L2|ERN1|PLCB1|RTN4|LRP1|ITPR1|ATP5PO|ATP5F1D|ATP5F1E|APP|NDUFS2|GRIN2A|NDUFS4|CDK5|MAPT|NDUFS7|MME	http://www.genome.jp/kegg-bin/show_pathway?bta05010/bta:338053%09red/bta:281066%09red/bta:536132%09red/bta:338079%09red/bta:287026%09red/bta:282173%09red/bta:337887%09red/bta:338081%09red/bta:327680%09red/bta:280722%09red/bta:112442685%09red/bta:359718%09red/bta:281640%09red/bta:408015%09red/bta:317697%09red/bta:524212%09red/bta:539899%09red/bta:533894%09red/bta:517541%09red/bta:281296%09red/bta:…
KEGG PATHWAY	bta04723	Retrograde endocannabinoid signaling	22	152	0.0899309	GABRG3|GRIA1|NDUFB1|MAPK10|GABRB3|CACNA1B|CACNA1C|GNG4|NDUFA4L2|RIMS1|PLCB1|GABRB1|ITPR1|KCNJ3|ADCY3|ADCY8|ADCY9|GNG7|NDUFS2|NDUFS4|GNG3|NDUFS7	http://www.genome.jp/kegg-bin/show_pathway?bta04723/bta:100125276%09red/bta:534114%09red/bta:281204%09red/bta:338079%09red/bta:287026%09red/bta:613670%09red/bta:526088%09red/bta:327680%09red/bta:529593%09red/bta:529618%09red/bta:282410%09red/bta:317697%09red/bta:535603%09red/bta:537631%09red/bta:282239%09red/bta:618399%09red/bta:408015%09red/bta:535017%09red/bta:525482%09red/bta:327690%09red/bta:…
KEGG PATHWAY	bta04625	C-type lectin receptor signaling pathway	17	106	0.0906549	SRC|NFATC2|NFATC3|CASP1|PIK3CA|IRF9|ARHGEF12|IL12A|CARD9|IKBKB|AKT1|AKT2|MAPK10|NFKB2|ITPR1|RAF1|MALT1	http://www.genome.jp/kegg-bin/show_pathway?bta04625/bta:317697%09red/bta:535742%09red/bta:526392%09red/bta:768054%09red/bta:504994%09red/bta:509855%09red/bta:530401%09red/bta:541127%09red/bta:537631%09red/bta:281854%09red/bta:282306%09red/bta:534923%09red/bta:514214%09red/bta:521196%09red/bta:280991%09red/bta:503575%09red/bta:281856%09red
KEGG PATHWAY	bta01521	EGFR tyrosine kinase inhibitor resistance	14	80	0.0932582	ERBB2|PDGFA|SOS2|SOS1|SRC|PIK3CA|EGFR|AKT1|AKT2|JAK2|NF1|NRG2|RAF1|EGF	http://www.genome.jp/kegg-bin/show_pathway?bta01521/bta:521196%09red/bta:280877%09red/bta:535742%09red/bta:783452%09red/bta:505908%09red/bta:530315%09red/bta:537682%09red/bta:505709%09red/bta:280991%09red/bta:100138040%09red/bta:282306%09red/bta:534923%09red/bta:525246%09red/bta:407217%09red
KEGG PATHWAY	bta00770	Pantothenate and CoA biosynthesis	6	19	0.104627	PANK2|PANK4|DPYD|ENPP1|GADL1|AASDHPPT	http://www.genome.jp/kegg-bin/show_pathway?bta00770/bta:514589%09red/bta:615535%09red/bta:535933%09red/bta:614548%09red/bta:281124%09red/bta:519816%09red
KEGG PATHWAY	bta05235	PD-L1 expression and PD-1 checkpoint pathway in cancer	15	93	0.121328	TLR2|NFATC2|NFATC3|PIK3CA|EGFR|HIF1A|CSNK2B|IKBKB|AKT1|AKT2|CD247|JAK2|IFNGR2|RAF1|EGF	http://www.genome.jp/kegg-bin/show_pathway?bta05235/bta:521196%09red/bta:514889%09red/bta:539235%09red/bta:281814%09red/bta:530315%09red/bta:281056%09red/bta:281534%09red/bta:541127%09red/bta:281854%09red/bta:282306%09red/bta:534923%09red/bta:525246%09red/bta:280991%09red/bta:407217%09red/bta:530401%09red
KEGG PATHWAY	bta04722	Neurotrophin signaling pathway	18	122	0.127929	PRDM4|RPS6KA5|SOS2|SOS1|CAMK2D|PIK3CA|KIDINS220|RAP1A|IKBKB|AKT1|AKT2|SH2B2|TP73|MAP2K5|MAPK10|RAF1|MATK|NGFR	http://www.genome.jp/kegg-bin/show_pathway?bta04722/bta:617840%09red/bta:536267%09red/bta:537682%09red/bta:532713%09red/bta:100295732%09red/bta:282031%09red/bta:504408%09red/bta:540731%09red/bta:504668%09red/bta:280991%09red/bta:100138040%09red/bta:537631%09red/bta:281854%09red/bta:282306%09red/bta:534923%09red/bta:353110%09red/bta:521196%09red/bta:515105%09red
KEGG PATHWAY	bta05219	Bladder cancer	9	43	0.135116	ERBB2|SRC|RPS6KA5|UPK3A|MMP2|EGFR|RAF1|DAPK3|EGF	http://www.genome.jp/kegg-bin/show_pathway?bta05219/bta:282872%09red/bta:535742%09red/bta:530315%09red/bta:504408%09red/bta:505709%09red/bta:525506%09red/bta:100336102%09red/bta:521196%09red/bta:407217%09red
KEGG PATHWAY	bta04662	B cell receptor signaling pathway	14	86	0.13553	RASGRP3|NFATC2|NFATC3|SOS2|SOS1|PIK3CA|VAV3|VAV2|IKBKB|AKT1|AKT2|LYN|RAF1|MALT1	http://www.genome.jp/kegg-bin/show_pathway?bta04662/bta:515718%09red/bta:280991%09red/bta:521961%09red/bta:523745%09red/bta:537682%09red/bta:504994%09red/bta:530401%09red/bta:100138040%09red/bta:281854%09red/bta:282306%09red/bta:534923%09red/bta:521196%09red/bta:534996%09red/bta:541127%09red
KEGG PATHWAY	bta04520	Adherens junction	12	69	0.141133	ERBB2|SRC|FARP2|TGFBR2|EGFR|TCF7L1|IQGAP1|INSR|CSNK2B|PTPRJ|CTNNA2|CTNNA3	http://www.genome.jp/kegg-bin/show_pathway?bta04520/bta:104968536%09red/bta:527492%09red/bta:780777%09red/bta:515303%09red/bta:535742%09red/bta:508150%09red/bta:535376%09red/bta:505709%09red/bta:539235%09red/bta:514637%09red/bta:408017%09red/bta:407217%09red
KEGG PATHWAY	bta04141	Protein processing in endoplasmic reticulum	22	165	0.145892	GANAB|BAG1|RAD23A|CRYAB|MAPK10|TXNDC5|HSPH1|NSFL1C|DNAJC10|UFD1|ERN1|SEL1L|PDIA6|PDIA3|SEC24D|SEC24B|MAN1A1|CALR|EIF2AK2|HSP90AA1|ATXN3|CKAP4	http://www.genome.jp/kegg-bin/show_pathway?bta04141/bta:281719%09red/bta:532862%09red/bta:613403%09red/bta:614959%09red/bta:540564%09red/bta:347700%09red/bta:613927%09red/bta:540155%09red/bta:515784%09red/bta:281832%09red/bta:504422%09red/bta:526612%09red/bta:281036%09red/bta:507124%09red/bta:613855%09red/bta:615027%09red/bta:112442685%09red/bta:537631%09red/bta:507165%09red/bta:281803%09red/bta:…
KEGG PATHWAY	bta05167	Kaposi sarcoma-associated herpesvirus infection	26	206	0.146253	NFATC2|NFATC3|HIF1A|IL6ST|IKBKB|AKT1|AKT2|IFNAR1|MAPK10|RAF1|PREX1|PIK3CA|PIK3CG|JAK2|LYN|SRC|TRAF3|HCK|ITPR1|IFNAR2|IRF9|EIF2AK2|GNG7|GNG4|GNG3|CD200R1L	http://www.genome.jp/kegg-bin/show_pathway?bta05167/bta:506182%09red/bta:100125276%09red/bta:527410%09red/bta:541127%09red/bta:281204%09red/bta:282306%09red/bta:347700%09red/bta:618399%09red/bta:535742%09red/bta:281814%09red/bta:509855%09red/bta:530401%09red/bta:281854%09red/bta:534923%09red/bta:280814%09red/bta:537631%09red/bta:525246%09red/bta:534996%09red/bta:522155%09red/bta:317697%09red/bta:…
KEGG PATHWAY	bta05016	Huntington disease	25	198	0.15653	DNAH14|TGM2|NDUFB1|VDAC3|ATP5MC1|BBC3|ATP5MC2|HIP1|VDAC1|AP2S1|DNALI1|NDUFA4L2|PLCB1|POLR2D|POLR2F|AP2A1|ITPR1|ATP5PO|DNAH7|ATP5F1D|ATP5F1E|CREB3L3|NDUFS2|NDUFS4|NDUFS7	http://www.genome.jp/kegg-bin/show_pathway?bta05016/bta:617422%09red/bta:338053%09red/bta:338079%09red/bta:287026%09red/bta:534232%09red/bta:337887%09red/bta:282119%09red/bta:338081%09red/bta:327680%09red/bta:536553%09red/bta:529053%09red/bta:281528%09red/bta:784636%09red/bta:505919%09red/bta:281640%09red/bta:513010%09red/bta:317697%09red/bta:613541%09red/bta:617230%09red/bta:327690%09red/bta:327…
KEGG PATHWAY	bta00630	Glyoxylate and dicarboxylate metabolism	7	30	0.15653	ACSS1|PCCA|AGXT|MDH1|GLDC|HAO2|SHMT2	http://www.genome.jp/kegg-bin/show_pathway?bta00630/bta:535182%09red/bta:282873%09red/bta:507688%09red/bta:509481%09red/bta:789572%09red/bta:507197%09red/bta:614302%09red
KEGG PATHWAY	bta00515	Mannose type O-glycan biosynthesis	6	23	0.15653	B3GALNT2|ISPD|MGAT5B|POMT1|B4GALT3|FKRP	http://www.genome.jp/kegg-bin/show_pathway?bta00515/bta:100125310%09red/bta:104968457%09red/bta:785213%09red/bta:617609%09red/bta:515771%09red/bta:539701%09red
KEGG PATHWAY	bta04550	Signaling pathways regulating pluripotency of stem cells	19	139	0.160016	BMPR2|SMAD9|TCF3|PAX6|PIK3CA|WNT10B|POU5F1|IL6ST|AKT1|AKT2|DVL1|JAK2|LIFR|NODAL|WNT5B|PCGF5|RAF1|ONECUT1|WNT7B	http://www.genome.jp/kegg-bin/show_pathway?bta04550/bta:522155%09red/bta:539337%09red/bta:521196%09red/bta:530616%09red/bta:540806%09red/bta:286857%09red/bta:100337066%09red/bta:539504%09red/bta:503584%09red/bta:508008%09red/bta:528946%09red/bta:280991%09red/bta:523325%09red/bta:282306%09red/bta:534923%09red/bta:530748%09red/bta:525246%09red/bta:407127%09red/bta:282316%09red
KEGG PATHWAY	bta04810	Regulation of actin cytoskeleton	26	212	0.164773	PTK2|CYFIP1|CYFIP2|EGFR|ITGA7|RAF1|EGF|NCKAP1|PIK3CA|ARHGEF4|IQGAP1|TIAM1|PDGFA|ARHGEF12|CHRM5|CHRM3|CHRM2|SRC|SSH1|FGF6|SOS2|SOS1|VAV3|VAV2|PFN1|ARHGAP35	http://www.genome.jp/kegg-bin/show_pathway?bta04810/bta:515718%09red/bta:505852%09red/bta:506270%09red/bta:540317%09red/bta:540310%09red/bta:282306%09red/bta:518833%09red/bta:503575%09red/bta:535742%09red/bta:513895%09red/bta:281686%09red/bta:537682%09red/bta:281685%09red/bta:536517%09red/bta:104968536%09red/bta:101907541%09red/bta:505908%09red/bta:530315%09red/bta:538233%09red/bta:506953%09red/b…
KEGG PATHWAY	bta00240	Pyrimidine metabolism	10	56	0.166299	UCK2|RRM1|NME3|UCK1|PNP|DPYD|ENPP1|NT5C1A|ENTPD8|NT5C2	http://www.genome.jp/kegg-bin/show_pathway?bta00240/bta:493724%09red/bta:519697%09red/bta:615535%09red/bta:515532%09red/bta:541028%09red/bta:504454%09red/bta:505537%09red/bta:281124%09red/bta:281951%09red/bta:515663%09red
KEGG PATHWAY	bta05230	Central carbon metabolism in cancer	11	65	0.166299	ERBB2|SIRT6|PIK3CA|SLC7A5|EGFR|HIF1A|KIT|AKT1|AKT2|SLC1A5|RAF1	http://www.genome.jp/kegg-bin/show_pathway?bta05230/bta:282355%09red/bta:535416%09red/bta:281814%09red/bta:282369%09red/bta:505709%09red/bta:280991%09red/bta:282306%09red/bta:534923%09red/bta:521196%09red/bta:280832%09red/bta:407217%09red
KEGG PATHWAY	bta04927	Cortisol synthesis and secretion	11	65	0.166299	PLCB1|STAR|ADCY3|ADCY8|CACNA1C|MC2R|ADCY9|KCNK3|CREB3L3|ITPR1|PDE8B	http://www.genome.jp/kegg-bin/show_pathway?bta04927/bta:281299%09red/bta:513010%09red/bta:317697%09red/bta:519188%09red/bta:535017%09red/bta:287026%09red/bta:107131388%09red/bta:525482%09red/bta:535603%09red/bta:281507%09red/bta:408015%09red
KEGG PATHWAY	bta05163	Human cytomegalovirus infection	29	245	0.168882	TAP1|NFATC2|PTK2|IL10RB|SRC|EGFR|IKBKB|AKT1|AKT2|TAP2|RAF1|GNG7|PIK3CA|PTGER3|NFATC3|PLCB1|ARHGEF12|PDIA3|TSC2|ITPR1|SOS2|SOS1|ADCY3|CALR|ADCY8|ADCY9|CREB3L3|GNG4|GNG3	http://www.genome.jp/kegg-bin/show_pathway?bta05163/bta:506270%09red/bta:100125276%09red/bta:541127%09red/bta:281204%09red/bta:282306%09red/bta:503575%09red/bta:287026%09red/bta:535742%09red/bta:537682%09red/bta:524959%09red/bta:530401%09red/bta:281854%09red/bta:534923%09red/bta:407217%09red/bta:281036%09red/bta:535017%09red/bta:281586%09red/bta:282330%09red/bta:618399%09red/bta:513010%09red/bta:…
KEGG PATHWAY	bta04068	FoxO signaling pathway	18	132	0.170207	IL7R|TGFBR2|SOS2|SOS1|PIK3CA|STK11|EGFR|INSR|IKBKB|AKT1|AKT2|MAPK10|PCK2|HOMER1|HOMER3|HOMER2|RAF1|EGF	http://www.genome.jp/kegg-bin/show_pathway?bta04068/bta:282856%09red/bta:100337329%09red/bta:537682%09red/bta:521554%09red/bta:530315%09red/bta:408017%09red/bta:535311%09red/bta:535376%09red/bta:280991%09red/bta:100138040%09red/bta:537631%09red/bta:281854%09red/bta:282306%09red/bta:534923%09red/bta:521196%09red/bta:508124%09red/bta:407217%09red/bta:510811%09red
KEGG PATHWAY	bta05226	Gastric cancer	20	153	0.173335	ERBB2|TGFBR2|SOS2|SOS1|LRP5|PIK3CA|WNT10B|RXRG|EGFR|TCF7L1|AKT1|AKT2|DVL1|WNT5B|FGF6|WNT7B|RAF1|EGF|CTNNA2|CTNNA3	http://www.genome.jp/kegg-bin/show_pathway?bta05226/bta:539337%09red/bta:527492%09red/bta:534450%09red/bta:515303%09red/bta:540317%09red/bta:100337066%09red/bta:530315%09red/bta:535376%09red/bta:537682%09red/bta:780777%09red/bta:508008%09red/bta:505709%09red/bta:280991%09red/bta:100138040%09red/bta:282306%09red/bta:534923%09red/bta:521196%09red/bta:509500%09red/bta:407217%09red/bta:523325%09red
KEGG PATHWAY	bta04928	Parathyroid hormone synthesis, secretion and action	15	104	0.178418	PTH1R|PLCB1|LRP5|ADCY8|SLC9A3R1|RXRG|EGFR|ADCY9|ADCY3|MEF2C|CREB3L3|MEF2D|PDE4D|ITPR1|RAF1	http://www.genome.jp/kegg-bin/show_pathway?bta04928/bta:513010%09red/bta:317697%09red/bta:521196%09red/bta:534450%09red/bta:535017%09red/bta:100336730%09red/bta:509500%09red/bta:287026%09red/bta:525482%09red/bta:535603%09red/bta:512254%09red/bta:505242%09red/bta:539556%09red/bta:507783%09red/bta:407217%09red
KEGG PATHWAY	bta03013	RNA transport	21	164	0.178418	PABPC4|NUP50|NUP62|CYFIP2|POM121L2|PABPC1|NMD3|KPNB1|NUP35|RANGAP1|GEMIN4|GEMIN5|FXR1|DDX20|UPF1|PAIP1|POP4|NUP214|CYFIP1|NUP205|EIF4EBP2	http://www.genome.jp/kegg-bin/show_pathway?bta03013/bta:539147%09red/bta:532933%09red/bta:511248%09red/bta:510246%09red/bta:100140439%09red/bta:616055%09red/bta:534576%09red/bta:533444%09red/bta:509871%09red/bta:100141021%09red/bta:100138517%09red/bta:282296%09red/bta:782397%09red/bta:507804%09red/bta:506836%09red/bta:536793%09red/bta:518833%09red/bta:784219%09red/bta:614870%09red/bta:528433%09re…
KEGG PATHWAY	bta04923	Regulation of lipolysis in adipocytes	10	58	0.178418	ADCY3|PIK3CA|ADCY8|ADCY9|INSR|PDE3B|AKT1|AKT2|TSHR|PTGER3	http://www.genome.jp/kegg-bin/show_pathway?bta04923/bta:281553%09red/bta:535017%09red/bta:525482%09red/bta:533323%09red/bta:535603%09red/bta:280991%09red/bta:282330%09red/bta:282306%09red/bta:534923%09red/bta:408017%09red
KEGG PATHWAY	bta05169	Epstein-Barr virus infection	27	228	0.181537	TAP1|TAP2|CD58|IKBKB|AKT1|AKT2|IFNAR1|MAPK10|SAP30|PIK3CA|ISG15|NFKB2|PSMC5|TRAF3|PDIA3|ENTPD8|CCNA2|LYN|IFNAR2|TAB2|CALR|EIF2AK2|PSMD11|TLR2|CD247|HES1|IRF9	http://www.genome.jp/kegg-bin/show_pathway?bta05169/bta:506182%09red/bta:513461%09red/bta:539547%09red/bta:282306%09red/bta:347700%09red/bta:524959%09red/bta:282015%09red/bta:534923%09red/bta:509855%09red/bta:281854%09red/bta:281871%09red/bta:281534%09red/bta:782186%09red/bta:281036%09red/bta:281056%09red/bta:526392%09red/bta:281586%09red/bta:537631%09red/bta:540203%09red/bta:281667%09red/bta:534…
KEGG PATHWAY	bta04925	Aldosterone synthesis and secretion	14	96	0.184378	PLCB1|ATP2B2|STAR|KCNK3|ADCY3|CAMK2D|ADCY8|CACNA1C|MC2R|ADCY9|PDE2A|CREB3L3|ITPR1|PRKD1	http://www.genome.jp/kegg-bin/show_pathway?bta04925/bta:281299%09red/bta:513010%09red/bta:317697%09red/bta:519188%09red/bta:535017%09red/bta:535603%09red/bta:533270%09red/bta:287026%09red/bta:525482%09red/bta:281971%09red/bta:613800%09red/bta:532713%09red/bta:281507%09red/bta:408015%09red
KEGG PATHWAY	bta00400	Phenylalanine, tyrosine and tryptophan biosynthesis	3	6	0.184378	GOT2|PAH|IL4I1	http://www.genome.jp/kegg-bin/show_pathway?bta00400/bta:510583%09red/bta:104968452%09red/bta:286886%09red
KEGG PATHWAY	bta04726	Serotonergic synapse	16	116	0.187486	KCNJ3|PLCB1|ITPR1|APP|CACNA1C|GNG7|GNG4|CACNA1B|GNG3|DDC|GABRB1|SLC18A1|GABRB3|RAF1|HTR1F|KCNN2	http://www.genome.jp/kegg-bin/show_pathway?bta04726/bta:617708%09red/bta:317697%09red/bta:521196%09red/bta:404177%09red/bta:280722%09red/bta:287026%09red/bta:280762%09red/bta:529593%09red/bta:526088%09red/bta:282410%09red/bta:281204%09red/bta:282239%09red/bta:618399%09red/bta:407196%09red/bta:100125276%09red/bta:408015%09red
KEGG PATHWAY	bta00510	N-Glycan biosynthesis	9	51	0.189745	GANAB|ALG9|ALG1|ALG5|MGAT5B|MGAT4C|B4GALT3|MAN1A1|DPM1	http://www.genome.jp/kegg-bin/show_pathway?bta00510/bta:534097%09red/bta:540155%09red/bta:530027%09red/bta:504346%09red/bta:785213%09red/bta:515771%09red/bta:506566%09red/bta:507210%09red/bta:539661%09red
KEGG PATHWAY	bta04730	Long-term depression	10	60	0.189745	PLCB1|GRID2|GRIA1|PPP2R1A|NOS1|GUCY1A2|LYN|ITPR1|RAF1|CRHR1	http://www.genome.jp/kegg-bin/show_pathway?bta04730/bta:536367%09red/bta:317697%09red/bta:535321%09red/bta:287026%09red/bta:281716%09red/bta:613600%09red/bta:536132%09red/bta:529618%09red/bta:521196%09red/bta:534996%09red
KEGG PATHWAY	bta04014	Ras signaling pathway	28	242	0.189745	RASGRP3|EGFR|RAP1A|IKBKB|AKT1|AKT2|MAPK10|NGFR|REL|RASAL1|RAF1|EGF|PIK3CA|TIAM1|ETS1|NF1|PDGFA|EFNA2|FGF6|EXOC2|SOS2|SOS1|INSR|KIT|GNG7|GNG4|GRIN2A|GNG3	http://www.genome.jp/kegg-bin/show_pathway?bta04014/bta:540317%09red/bta:100125276%09red/bta:540313%09red/bta:281204%09red/bta:282306%09red/bta:282031%09red/bta:513431%09red/bta:614453%09red/bta:537682%09red/bta:281854%09red/bta:534923%09red/bta:353110%09red/bta:536517%09red/bta:505908%09red/bta:530315%09red/bta:509135%09red/bta:537631%09red/bta:618399%09red/bta:280832%09red/bta:408017%09red/bta:…
KEGG PATHWAY	bta00220	Arginine biosynthesis	5	19	0.189745	GOT2|NOS1|NOS3|NAGS|GPT	http://www.genome.jp/kegg-bin/show_pathway?bta00220/bta:287024%09red/bta:539188%09red/bta:536132%09red/bta:538004%09red/bta:286886%09red
KEGG PATHWAY	bta00260	Glycine, serine and threonine metabolism	8	43	0.196266	GAMT|BPGM|GLDC|DAO|AGXT|SRR|CTH|SHMT2	http://www.genome.jp/kegg-bin/show_pathway?bta00260/bta:515270%09red/bta:539159%09red/bta:615334%09red/bta:533785%09red/bta:507688%09red/bta:789572%09red/bta:507197%09red/bta:525340%09red
KEGG PATHWAY	bta03460	Fanconi anemia pathway	9	52	0.198619	SLX4|FAAP24|BLM|REV1|RAD51|RAD51C|HES1|TOP3A|EME2	http://www.genome.jp/kegg-bin/show_pathway?bta03460/bta:540886%09red/bta:534148%09red/bta:512193%09red/bta:527411%09red/bta:510793%09red/bta:539547%09red/bta:616986%09red/bta:514749%09red/bta:515662%09red
KEGG PATHWAY	bta04213	Longevity regulating pathway - multiple species	10	62	0.208544	ADCY3|PIK3CA|CRYAB|ADCY8|ADCY9|INSR|AKT1|AKT2|AKT1S1|EIF4EBP2	http://www.genome.jp/kegg-bin/show_pathway?bta04213/bta:281719%09red/bta:535017%09red/bta:782397%09red/bta:525482%09red/bta:514859%09red/bta:535603%09red/bta:280991%09red/bta:282306%09red/bta:534923%09red/bta:408017%09red
KEGG PATHWAY	bta04066	HIF-1 signaling pathway	15	110	0.208544	ERBB2|EGLN3|NOS3|CAMK2D|PIK3CA|MKNK1|EGFR|INSR|HIF1A|AKT1|AKT2|ENO3|IFNGR2|ALDOC|EGF	http://www.genome.jp/kegg-bin/show_pathway?bta04066/bta:287024%09red/bta:514889%09red/bta:532713%09red/bta:281814%09red/bta:530315%09red/bta:525647%09red/bta:505709%09red/bta:280991%09red/bta:540303%09red/bta:535578%09red/bta:282306%09red/bta:534923%09red/bta:408017%09red/bta:407217%09red/bta:504584%09red
KEGG PATHWAY	bta04920	Adipocytokine signaling pathway	11	72	0.211701	CPT1A|PCK2|STK11|ADIPOR2|RXRG|IKBKB|AKT1|AKT2|JAK2|ACSBG2|MAPK10	http://www.genome.jp/kegg-bin/show_pathway?bta04920/bta:526688%09red/bta:282856%09red/bta:100337329%09red/bta:281854%09red/bta:509500%09red/bta:506812%09red/bta:280991%09red/bta:537631%09red/bta:407234%09red/bta:534923%09red/bta:525246%09red
KEGG PATHWAY	bta04916	Melanogenesis	14	102	0.224856	PLCB1|ADCY3|CAMK2D|WNT10B|KIT|ADCY8|TCF7L1|ADCY9|CREB3L3|DVL1|WNT5B|WNT7B|RAF1|ASIP	http://www.genome.jp/kegg-bin/show_pathway?bta04916/bta:513010%09red/bta:287026%09red/bta:539337%09red/bta:535017%09red/bta:404192%09red/bta:515303%09red/bta:100337066%09red/bta:525482%09red/bta:532713%09red/bta:508008%09red/bta:535603%09red/bta:523325%09red/bta:521196%09red/bta:280832%09red
KEGG PATHWAY	bta00562	Inositol phosphate metabolism	11	73	0.225174	PLCB1|INPP1|INPP5E|INPP5A|PIK3CA|ALDH6A1|PIK3CG|PLCH2|IMPA2|MTMR7|MINPP1	http://www.genome.jp/kegg-bin/show_pathway?bta00562/bta:327692%09red/bta:287026%09red/bta:511124%09red/bta:514590%09red/bta:541067%09red/bta:513986%09red/bta:506349%09red/bta:530001%09red/bta:281869%09red/bta:615232%09red/bta:282306%09red
KEGG PATHWAY	bta04714	Thermogenesis	27	239	0.225174	NDUFB1|NDUFAF4|NDUFAF6|ATP5MC1|ATP5MC2|TSC2|SIRT6|AKT1S1|NDUFA4L2|CPT1A|BMP8A|BMP8B|SMARCD3|SMARCD2|ATP5PO|SOS2|SOS1|ADCY3|ATP5F1D|ATP5F1E|ADCY8|ADCY9|CREB3L3|NDUFS2|NDUFS4|NDUFS7|KDM3A	http://www.genome.jp/kegg-bin/show_pathway?bta04714/bta:327690%09red/bta:506812%09red/bta:338053%09red/bta:338079%09red/bta:536073%09red/bta:100296238%09red/bta:337887%09red/bta:514859%09red/bta:338081%09red/bta:327680%09red/bta:537682%09red/bta:615440%09red/bta:513010%09red/bta:535603%09red/bta:281640%09red/bta:777769%09red/bta:523017%09red/bta:535017%09red/bta:789613%09red/bta:327697%09red/bta:…
KEGG PATHWAY	bta03008	Ribosome biogenesis in eukaryotes	12	83	0.225174	GNL2|NMD3|HEATR1|RCL1|REXO1|WDR36|TBL3|XRN2|POP4|UTP18|CSNK2B|NAT10	http://www.genome.jp/kegg-bin/show_pathway?bta03008/bta:515001%09red/bta:505846%09red/bta:539235%09red/bta:509871%09red/bta:768075%09red/bta:512048%09red/bta:618429%09red/bta:617204%09red/bta:507369%09red/bta:614870%09red/bta:514267%09red/bta:517417%09red
KEGG PATHWAY	bta04140	Autophagy - animal	17	133	0.225174	TSC2|SUPT20H|ATG101|PIK3CA|STK11|HIF1A|ATG10|AKT1|AKT2|AKT1S1|MAPK10|RAF1|RB1CC1|ITPR1|DAPK3|ATG9B|ERN1	http://www.genome.jp/kegg-bin/show_pathway?bta04140/bta:317697%09red/bta:100337329%09red/bta:112442685%09red/bta:281814%09red/bta:514859%09red/bta:539858%09red/bta:525506%09red/bta:504985%09red/bta:534126%09red/bta:537631%09red/bta:513049%09red/bta:282306%09red/bta:534923%09red/bta:521196%09red/bta:506862%09red/bta:280991%09red/bta:787344%09red
KEGG PATHWAY	bta03050	Proteasome	8	46	0.225174	PSME2|PSME4|PSMD11|PSME1|PSMA3|PSMB9|PSMB8|PSMC5	http://www.genome.jp/kegg-bin/show_pathway?bta03050/bta:505176%09red/bta:282013%09red/bta:513461%09red/bta:510041%09red/bta:528142%09red/bta:509857%09red/bta:282015%09red/bta:510593%09red
KEGG PATHWAY	bta04152	AMPK signaling pathway	16	123	0.225174	CPT1A|PPP2R1A|CCNA2|AKT1|PIK3CA|STK11|INSR|CREB3L3|AKT2|AKT1S1|PCK2|ADIPOR2|TSC2|STRADA|EEF2|PPP2R5C	http://www.genome.jp/kegg-bin/show_pathway?bta04152/bta:513010%09red/bta:282856%09red/bta:535321%09red/bta:504985%09red/bta:515024%09red/bta:506812%09red/bta:408017%09red/bta:514859%09red/bta:505757%09red/bta:281138%09red/bta:100337329%09red/bta:407234%09red/bta:282306%09red/bta:534923%09red/bta:281667%09red/bta:280991%09red
KEGG PATHWAY	bta04970	Salivary secretion	13	93	0.225174	PLCB1|ITPR1|ADRA1D|ADCY3|CHRM3|RYR3|ADCY8|ADCY9|DMBT1|NOS1|GUCY1A2|SLC4A2|ATP2B2	http://www.genome.jp/kegg-bin/show_pathway?bta04970/bta:404104%09red/bta:535017%09red/bta:404084%09red/bta:539899%09red/bta:535603%09red/bta:287026%09red/bta:317697%09red/bta:525482%09red/bta:539543%09red/bta:613800%09red/bta:536132%09red/bta:281685%09red/bta:613600%09red
KEGG PATHWAY	bta04659	Th17 cell differentiation	15	113	0.225174	IL21|NFATC2|NFATC3|TGFBR2|RXRG|RORC|RORA|IL6ST|IKBKB|CD247|JAK2|HIF1A|IFNGR2|MAPK10|HSP90AA1	http://www.genome.jp/kegg-bin/show_pathway?bta04659/bta:522155%09red/bta:525246%09red/bta:281814%09red/bta:514889%09red/bta:378475%09red/bta:281832%09red/bta:509500%09red/bta:281056%09red/bta:535376%09red/bta:527470%09red/bta:541127%09red/bta:537631%09red/bta:281854%09red/bta:530401%09red/bta:535597%09red
KEGG PATHWAY	bta00564	Glycerophospholipid metabolism	14	103	0.225174	PLPP1|PLA2G15|PEMT|PLD3|LYPLA1|LPIN1|MBOAT2|PTDSS1|DGKB|MBOAT7|CRLS1|PNPLA7|CHKA|GPCPD1	http://www.genome.jp/kegg-bin/show_pathway?bta00564/bta:785489%09red/bta:282271%09red/bta:514865%09red/bta:539992%09red/bta:613932%09red/bta:617172%09red/bta:512761%09red/bta:504236%09red/bta:518469%09red/bta:537171%09red/bta:509819%09red/bta:360197%09red/bta:537224%09red/bta:536255%09red
KEGG PATHWAY	bta05212	Pancreatic cancer	11	74	0.229298	ERBB2|TGFBR2|PIK3CA|EGFR|IKBKB|AKT1|AKT2|MAPK10|RAD51|RAF1|EGF	http://www.genome.jp/kegg-bin/show_pathway?bta05212/bta:530315%09red/bta:535376%09red/bta:505709%09red/bta:280991%09red/bta:537631%09red/bta:281854%09red/bta:282306%09red/bta:534923%09red/bta:521196%09red/bta:514749%09red/bta:407217%09red
KEGG PATHWAY	bta04218	Cellular senescence	20	166	0.234542	TGFBR2|NFATC2|PPID|CCNA2|HIPK2|PIK3CA|BTRC|AKT1|AKT2|ETS1|NFATC3|TRPM7|TSC2|HIPK4|VDAC3|VDAC1|ITPR1|RAF1|LIN52|RAD50	http://www.genome.jp/kegg-bin/show_pathway?bta04218/bta:788127%09red/bta:317697%09red/bta:521196%09red/bta:535376%09red/bta:282119%09red/bta:540313%09red/bta:510158%09red/bta:618104%09red/bta:520157%09red/bta:504985%09red/bta:530401%09red/bta:541127%09red/bta:534072%09red/bta:514642%09red/bta:282306%09red/bta:534923%09red/bta:281667%09red/bta:281420%09red/bta:280991%09red/bta:282716%09red
KEGG PATHWAY	bta05418	Fluid shear stress and atherosclerosis	18	145	0.234542	IKBKB|PDGFA|PTK2|PIAS4|AKT1|PIK3CA|SRC|PLAT|MEF2C|GPC1|AKT2|NOS3|BMPR2|MAP2K5|SDC1|MAPK10|HSP90AA1|MMP2	http://www.genome.jp/kegg-bin/show_pathway?bta05418/bta:287024%09red/bta:535742%09red/bta:281407%09red/bta:534722%09red/bta:282872%09red/bta:506270%09red/bta:281832%09red/bta:529759%09red/bta:281854%09red/bta:505908%09red/bta:512254%09red/bta:518114%09red/bta:537631%09red/bta:100295732%09red/bta:282306%09red/bta:534923%09red/bta:407127%09red/bta:280991%09red
KEGG PATHWAY	bta04217	Necroptosis	21	177	0.234542	IFNAR2|TRPM7|VPS4B|CHMP3|CASP1|CAMK2D|CHMP4A|IRF9|EIF2AK2|CHMP2B|VDAC3|IFNAR1|JAK2|PPIA|IFNGR2|MAPK10|HSP90AA1|VDAC1|PPID|USP21|RNF31	http://www.genome.jp/kegg-bin/show_pathway?bta04217/bta:281420%09red/bta:282257%09red/bta:613647%09red/bta:514889%09red/bta:537631%09red/bta:532713%09red/bta:534273%09red/bta:282119%09red/bta:281832%09red/bta:507722%09red/bta:281418%09red/bta:509856%09red/bta:539357%09red/bta:509855%09red/bta:525246%09red/bta:514642%09red/bta:282258%09red/bta:347700%09red/bta:615954%09red/bta:514214%09red/bta:282…
KEGG PATHWAY	bta04911	Insulin secretion	12	85	0.235559	PLCB1|RYR2|ADCY3|CAMK2D|CHRM3|CACNA1C|ADCY8|ADCY9|RAPGEF4|CREB3L3|PCLO|KCNN2	http://www.genome.jp/kegg-bin/show_pathway?bta04911/bta:513010%09red/bta:287026%09red/bta:535017%09red/bta:404177%09red/bta:517284%09red/bta:525482%09red/bta:537376%09red/bta:532713%09red/bta:535603%09red/bta:281685%09red/bta:537312%09red/bta:408015%09red
KEGG PATHWAY	bta04530	Tight junction	21	178	0.238541	ERBB2|PRKCI|STK11|TUBA8|LLGL2|JAM3|SRC|MYH9|SLC9A3R1|MICALL2|NEDD4L|RAP1A|MPP4|PPP2R1A|TIAM1|DLG2|MAPK10|RAPGEF2|LLGL1|ARHGAP17|CLDN5	http://www.genome.jp/kegg-bin/show_pathway?bta04530/bta:781865%09red/bta:100851408%09red/bta:539545%09red/bta:535321%09red/bta:513412%09red/bta:100139484%09red/bta:535742%09red/bta:510644%09red/bta:504245%09red/bta:510003%09red/bta:100337329%09red/bta:505709%09red/bta:768036%09red/bta:537631%09red/bta:505242%09red/bta:532070%09red/bta:282031%09red/bta:617453%09red/bta:404108%09red/bta:528478%09re…
KEGG PATHWAY	bta05221	Acute myeloid leukemia	10	66	0.238937	SOS2|SOS1|PIK3CA|TCF7L1|KIT|IKBKB|AKT1|AKT2|RUNX1T1|RAF1	http://www.genome.jp/kegg-bin/show_pathway?bta05221/bta:515303%09red/bta:537682%09red/bta:280991%09red/bta:100138040%09red/bta:281854%09red/bta:282306%09red/bta:534923%09red/bta:521196%09red/bta:280832%09red/bta:538628%09red
KEGG PATHWAY	bta05412	Arrhythmogenic right ventricular cardiomyopathy (ARVC)	11	76	0.240812	RYR2|CACNA1C|CACNB2|SGCD|TCF7L1|ITGA7|CACNA2D2|CACNA2D3|CDH2|CTNNA2|CTNNA3	http://www.genome.jp/kegg-bin/show_pathway?bta05412/bta:537376%09red/bta:527492%09red/bta:780777%09red/bta:517059%09red/bta:785909%09red/bta:281062%09red/bta:515303%09red/bta:519644%09red/bta:327667%09red/bta:506953%09red/bta:408015%09red
KEGG PATHWAY	bta04330	Notch signaling pathway	8	48	0.240812	DTX2|NOTCH4|DLL1|DVL1|NUMB|ADAM17|HES1|HES5	http://www.genome.jp/kegg-bin/show_pathway?bta04330/bta:532767%09red/bta:517541%09red/bta:512187%09red/bta:787633%09red/bta:539547%09red/bta:523325%09red/bta:536128%09red/bta:788775%09red
KEGG PATHWAY	bta05223	Non-small cell lung cancer	10	67	0.248261	ERBB2|SOS2|SOS1|PIK3CA|RXRG|EGFR|AKT1|AKT2|RAF1|EGF	http://www.genome.jp/kegg-bin/show_pathway?bta05223/bta:509500%09red/bta:530315%09red/bta:537682%09red/bta:505709%09red/bta:280991%09red/bta:100138040%09red/bta:282306%09red/bta:534923%09red/bta:521196%09red/bta:407217%09red
KEGG PATHWAY	bta04660	T cell receptor signaling pathway	14	107	0.252123	NFATC2|NFATC3|SOS2|SOS1|PIK3CA|VAV3|VAV2|IKBKB|AKT1|AKT2|CD247|MAPK10|RAF1|MALT1	http://www.genome.jp/kegg-bin/show_pathway?bta04660/bta:515718%09red/bta:521961%09red/bta:281056%09red/bta:537682%09red/bta:504994%09red/bta:530401%09red/bta:100138040%09red/bta:537631%09red/bta:281854%09red/bta:282306%09red/bta:534923%09red/bta:521196%09red/bta:280991%09red/bta:541127%09red
KEGG PATHWAY	bta04370	VEGF signaling pathway	9	58	0.252123	SRC|NFATC2|PTK2|HSPB1|PIK3CA|AKT1|AKT2|NOS3|RAF1	http://www.genome.jp/kegg-bin/show_pathway?bta04370/bta:287024%09red/bta:535742%09red/bta:506270%09red/bta:516099%09red/bta:530401%09red/bta:282306%09red/bta:534923%09red/bta:521196%09red/bta:280991%09red
KEGG PATHWAY	bta04972	Pancreatic secretion	13	97	0.252903	PLCB1|ATP2B2|RYR2|ADCY3|CHRM3|CPA1|ADCY8|ADCY9|RAP1A|CPB2|SLC4A2|SCTR|ITPR1	http://www.genome.jp/kegg-bin/show_pathway?bta04972/bta:535017%09red/bta:317697%09red/bta:404084%09red/bta:523291%09red/bta:535603%09red/bta:287026%09red/bta:286762%09red/bta:525482%09red/bta:537376%09red/bta:613800%09red/bta:508222%09red/bta:282031%09red/bta:281685%09red
KEGG PATHWAY	bta05033	Nicotine addiction	7	40	0.256161	GABRG3|CACNA1B|GRIA1|CHRNA6|GRIN2A|GABRB1|GABRB3	http://www.genome.jp/kegg-bin/show_pathway?bta05033/bta:282410%09red/bta:613670%09red/bta:524212%09red/bta:282239%09red/bta:529593%09red/bta:539113%09red/bta:529618%09red
KEGG PATHWAY	bta04914	Progesterone-mediated oocyte maturation	12	88	0.262187	CCNA2|ADCY3|PIK3CA|ADCY8|ADCY9|PDE3B|AKT1|AKT2|MAPK10|AURKA|HSP90AA1|RAF1	http://www.genome.jp/kegg-bin/show_pathway?bta04914/bta:535017%09red/bta:521196%09red/bta:525482%09red/bta:533323%09red/bta:535603%09red/bta:504437%09red/bta:537631%09red/bta:281832%09red/bta:282306%09red/bta:534923%09red/bta:281667%09red/bta:280991%09red
KEGG PATHWAY	bta05012	Parkinson disease	18	150	0.262187	SEPT5|ADORA2A|ATP5PO|LRRK2|ATP5F1D|ATP5F1E|NDUFB1|UBA7|NDUFS2|NDUFS4|NDUFS7|ATP5MC1|SLC18A1|NDUFA4L2|ATP5MC2|UCHL1|VDAC1|VDAC3	http://www.genome.jp/kegg-bin/show_pathway?bta05012/bta:615408%09red/bta:497204%09red/bta:617230%09red/bta:337887%09red/bta:282119%09red/bta:514394%09red/bta:617828%09red/bta:327690%09red/bta:617708%09red/bta:327680%09red/bta:338081%09red/bta:338053%09red/bta:327697%09red/bta:338079%09red/bta:535652%09red/bta:281640%09red/bta:613541%09red/bta:282716%09red
KEGG PATHWAY	bta04310	Wnt signaling pathway	19	161	0.262187	LGR5|PLCB1|NFATC2|NFATC3|RSPO1|LRP5|CAMK2D|WNT10B|BTRC|TCF7L1|SOX17|DVL1|MAPK10|CTNND2|CSNK2B|CACYBP|WNT5B|ROR2|WNT7B	http://www.genome.jp/kegg-bin/show_pathway?bta04310/bta:287026%09red/bta:537631%09red/bta:534450%09red/bta:515303%09red/bta:100337066%09red/bta:508008%09red/bta:534010%09red/bta:618428%09red/bta:520189%09red/bta:511675%09red/bta:530401%09red/bta:523325%09red/bta:534072%09red/bta:532713%09red/bta:523661%09red/bta:539235%09red/bta:539337%09red/bta:785924%09red/bta:541127%09red
KEGG PATHWAY	bta00760	Nicotinate and nicotinamide metabolism	6	32	0.262187	PNP|NMRK2|ENPP1|NT5C1A|NNT|NT5C2	http://www.genome.jp/kegg-bin/show_pathway?bta00760/bta:493724%09red/bta:615535%09red/bta:280878%09red/bta:504454%09red/bta:780788%09red/bta:281951%09red
KEGG PATHWAY	bta05161	Hepatitis B	20	172	0.262187	TLR2|NFATC2|TRAF3|CCNA2|SOS2|SOS1|AKT1|PIK3CA|NFATC3|SRC|IKBKB|CREB3L3|AKT2|IFNAR1|JAK2|TAB2|VDAC3|MAPK10|RAF1|TGFBR2	http://www.genome.jp/kegg-bin/show_pathway?bta05161/bta:513010%09red/bta:282257%09red/bta:541127%09red/bta:537631%09red/bta:535742%09red/bta:537682%09red/bta:540203%09red/bta:282716%09red/bta:521196%09red/bta:535376%09red/bta:506182%09red/bta:281534%09red/bta:100138040%09red/bta:525246%09red/bta:281854%09red/bta:282306%09red/bta:534923%09red/bta:281667%09red/bta:280991%09red/bta:530401%09red
KEGG PATHWAY	bta04979	Cholesterol metabolism	8	50	0.263857	LRP1|APOB|LRPAP1|MYLIP|PLTP|VDAC3|STAR|VDAC1	http://www.genome.jp/kegg-bin/show_pathway?bta04979/bta:533894%09red/bta:282119%09red/bta:505640%09red/bta:541070%09red/bta:494004%09red/bta:281507%09red/bta:504957%09red/bta:282716%09red
KEGG PATHWAY	bta05210	Colorectal cancer	12	89	0.266336	TGFBR2|SOS2|SOS1|PIK3CA|EGFR|TCF7L1|AKT1|AKT2|MAPK10|BBC3|RAF1|EGF	http://www.genome.jp/kegg-bin/show_pathway?bta05210/bta:515303%09red/bta:530315%09red/bta:537682%09red/bta:535376%09red/bta:280991%09red/bta:100138040%09red/bta:537631%09red/bta:782359%09red/bta:282306%09red/bta:534923%09red/bta:521196%09red/bta:407217%09red
KEGG PATHWAY	bta05135	Yersinia infection	16	131	0.278033	SRC|NFATC2|PKN2|CASP1|SKAP2|PIK3CA|VAV3|VAV2|ARHGEF12|IKBKB|AKT1|AKT2|PTK2|NFATC3|TAB2|MAPK10	http://www.genome.jp/kegg-bin/show_pathway?bta05135/bta:515718%09red/bta:535742%09red/bta:521961%09red/bta:506270%09red/bta:540203%09red/bta:519754%09red/bta:530401%09red/bta:541127%09red/bta:537631%09red/bta:281854%09red/bta:282306%09red/bta:534923%09red/bta:514214%09red/bta:616545%09red/bta:280991%09red/bta:503575%09red
Gene Ontology	GO:0005634	nucleus	387	2955	1.12349e-21	HIPK2|OTUD7A|INKA1|APBB2|SAMD7|ZSWIM1|WEE2|WEE1|METTL14|WDR5|OSGEP|DYSF|MDFIC|FXR1|SMARCD3|SMARCD2|GATA5|DDX49|CEP290|MTREX|GADD45GIP1|STARD9|ZNF774|TCF19|ZNF184|PDS5A|FERD3L|PANK2|PANK4|SOX10|GSX1|UACA|SOX17|SOBP|GDF15|CUX1|SGTA|HLX|PSMD11|HES1|HES5|SMAD9|TAF13|ZNF835|POLB|NUDT16L1|TSC2|DONSON|NEDD8|NCOA1|ASPM|ATOH1|ELL3|TESMIN|PARVA|ZC3H14|ARVCF|RXRG|TCEA1|MXRA8|SRPK2|CDIP1|MGRN1|PRKD1|ZWINT|CH…	http://amigo.geneontology.org/amigo/term/GO:0005634
Gene Ontology	GO:0005829	cytosol	338	2482	3.665e-21	PCK2|TGM2|GOLPH3|ARFGEF2|UAP1|PABPC1|STK11|RGS7|ATF7IP|CHMP2B|AKT1|AKT2|DDX20|ATP8B1|UCK2|RASAL1|USP21|ATP6V1B2|CTU2|SMG6|BLOC1S1|GLI3|MAP3K2|ATXN10|ALMS1|PIK3CG|DARS|CLN5|MICAL3|FLII|NSFL1C|APEH|PANK4|MYB|VAC14|MAP3K20|RALGAPA2|CDCA7|ERBB2|MYO1D|FKRP|MAN1A1|RIOK3|WNK2|CPTP|PRRC2A|LRRC7|RANGAP1|KCNAB2|CEP89|APRT|SEC24B|TOPAZ1|ACOT7|NXN|SHMT2|IP6K1|OSBPL10|RAPGEF4|ZFYVE9|EFR3A|FBXL3|DDX42|TCF7L1|C…	http://amigo.geneontology.org/amigo/term/GO:0005829
Gene Ontology	GO:0005654	nucleoplasm	266	1867	2.04788e-18	DNLZ|NGDN|TTC4|ZRANB3|KMT5B|SMC2|STK11|P3H2|GJB4|FKBP5|AKT2|MAFK|SRSF11|DDX54|FEZF1|NAALADL2|USP21|MS4A1|DNTTIP2|EIF3L|USB1|MAP3K2|ZNF148|SPR|RAD23A|RORB|RELT|MICAL3|PWWP2B|NSFL1C|PHC3|CIRBP|WEE2|MYB|METTL14|CDCA7|CCNL2|FKRP|NUF2|TRIM24|CUEDC2|PRRC2A|LRRC7|DFFB|EHBP1|IWS1|APRT|SNAPC1|SMARCD3|SMARCD2|ELK3|ACOT7|TDP1|IP6K1|OSBPL11|PCGF5|AKT1|TCF7L1|KIF23|RNPC3|MTREX|BMPR2|ZBTB37|XRN2|SYNPO2|MPIG6B|…	http://amigo.geneontology.org/amigo/term/GO:0005654
Gene Ontology	GO:0005737	cytoplasm	363	2867	2.38031e-18	AGK|MOCS3|FKBP5|ANKIB1|CPQ|OTUD7A|INKA1|CASS4|PIK3CA|SPR|APBB2|PIK3CG|AKT1S1|ZC3H14|WEE2|WEE1|DUS2|ARHGEF12|DOC2B|CAMK2D|MDFIC|APRT|IQCD|HIPK2|FDXACB1|STARD9|EEF2KMT|PGLS|PUM2|GABBR2|RBM19|PMFBP1|WDR47|ANKS3|ISG15|FBXL14|ANKS6|RPS6KA5|DNAJC6|PRDM4|PDRG1|ANPEP|MYBBP1A|HES1|SMAD9|RCAN2|SRGAP3|POLB|RHOB|CTH|ADSSL1|NEDD8|ARF3|ASPM|SMC2|RNF150|ATOH8|ARVCF|RXRG|CEP41|TNKS1BP1|MXRA8|SRPK2|APBA3|AK3|TBCC…	http://amigo.geneontology.org/amigo/term/GO:0005737
Gene Ontology	GO:0046872	metal ion binding	165	1164	1.58287e-10	HBM|TGM1|TGM2|ZRANB1|TGM5|ZRANB3|TGM7|KMT5B|PCCA|GLRX2|GPR39|ZFYVE9|ANKIB1|CPQ|USP21|ADAMTS4|SMAP2|ZFYVE19|ZNF879|ACSM1|ZNF148|ZNF554|ATP5S|MICAL3|ZC3HAV1|ZFP69|PRIM2|ADAL|ZNF667|OSGEP|RIOK3|RELN|ETFDH|LPP|ABLIM1|ABLIM3|ABLIM2|PDE8B|RNF19A|MOCS3|PCGF5|ADCY3|LIMA1|ADCY8|NRXN1|KIT|ZKSCAN2|METAP1D|PDE4D|NTHL1|TCF19|ZNF214|FOXP1|NOS1|METAP2|NOS3|ZSCAN2|PPM1E|CHD5|LIMCH1|SOBP|CDC42BPB|RNF138|B4GALT3|T…	http://amigo.geneontology.org/amigo/term/GO:0046872
Gene Ontology	GO:0005524	ATP binding	175	1275	2.85573e-10	TAP1|DNAH14|ZRANB3|PARS2|DARS|PCCA|CDK17|IKBKB|AKT1|AKT2|ATP9A|HIPK4|MTPAP|MAP3K2|PIK3CA|DDX42|PIK3CG|EPHA7|SRPK2|TEX14|WEE2|WEE1|TAOK3|MAP3K20|ERBB2|MYO1D|VRK1|ERBB4|WNK2|ENPP1|CSNK1G2|CSNK1G1|IGHMBP2|DHX29|ATP2B2|ROR2|DDX49|MOCS3|NME3|ADCY3|ADCY8|KIF23|KIT|ATP8B3|MTREX|DDX6|STARD9|BMPR2|GATB|MAPK10|STRADA|KIF5C|HIPK2|DCLK2|DHX38|IQCA1L|PANK2|CHD5|ABCF2|LRRK2|TRAP1|ATP8B1|DDX54|UCK1|PPIP5K1|JAK2…	http://amigo.geneontology.org/amigo/term/GO:0005524
Gene Ontology	GO:0030425	dendrite	48	201	6.21132e-08	PPP2R1A|NGDN|KLHL20|SYT4|ZWINT|ROGDI|IL6ST|KCNK1|SLC5A7|KCNA2|GCHFR|MAPK8IP3|WDR47|CACNA1B|CPNE6|PSD2|BSN|CDK5R1|RELN|HOMER1|HOMER3|GRM7|ADGRB1|CDK5|KCND3|DPYSL5|MAPT|CHRM5|TANC1|GLRB|CHRM2|KLHL1|ATXN10|SHANK3|HTR1F|GPHN|STAU1|HOMER2|KCNH1|KIF1A|KIF1C|GLRA1|ADCY8|TRIM9|GNG3|C18H16orf70|MME|NPFF	http://amigo.geneontology.org/amigo/term/GO:0030425
Gene Ontology	GO:0005886	plasma membrane	260	2339	4.31054e-07	CEP89|SLC6A1|SLC6A5|LYPLA1|NIPA1|SIGLEC11|MC2R|GPR39|AKT1|PIRT|IZUMO3|NIPA2|RAPGEF2|RASAL1|APCDD1|USP21|ATP6V1B2|ARVCF|SLC39A11|LGSN|CASS4|PIK3CA|CACNA1B|ITSN2|PTGER3|STAP2|MICAL3|SUSD2|NSFL1C|TMEM59|GOT2|PPP1R16A|CDH2|RER1|RALGAPA2|FCAR|DOC2B|SIRPA|STAU1|COG3|CPTP|EPB41L2|LRRC7|ENPP1|CSNK1G2|HOMER1|CSNK1G1|KCNN2|SSH1|GSG1L|TDP1|CHMP2B|KCNIP4|ROBO1|LIMA1|APP|LLGL1|NRXN3|NRXN1|NKAIN2|ATP8B3|MRPL42…	http://amigo.geneontology.org/amigo/term/GO:0005886
Gene Ontology	GO:0043005	neuron projection	46	202	4.38405e-07	SLC6A1|CYFIP1|EPHA7|NRSN1|EPHA5|MYO1D|RAP1A|RAPGEF2|GABBR2|IQGAP1|HOMER1|CACNA1B|CHRNB4|GABRG3|CHRNA3|SSTR2|CDK5R1|SLC6A13|HOMER3|CDH2|UFL1|NPBWR1|CAMK2D|GLRB|KCNAB2|CHRNA5|CHRNA6|KCNN2|EPHA10|OPRK1|GABRB3|SHANK3|CHRNA9|KIF1A|MAST1|HOMER2|ATCAY|KIF1C|GLRA1|SYT4|BBS7|FAM107A|GRIN2A|MAPT|CHRNE|SLC1A1	http://amigo.geneontology.org/amigo/term/GO:0043005
Gene Ontology	GO:0045944	positive regulation of transcription by RNA polymerase II	121	872	4.68908e-07	GSX1|IKBKB|AKT1|NKX2-3|SOX17|RREB1|SOX30|RAI1|ZNF148|THRB|RORB|RORA|GAL|MYB|WT1|IRF2BPL|SMARCD3|SMARCD2|ABLIM3|GATA5|BMP7|BMP6|BMP5|HIPK2|PLAG1|APP|TCF7L1|ELK3|NOS1|BMPR2|NFATC2|FOXP1|MPND|PTOV1|MED25|HIF1A|GLYR1|ARID4A|SOX10|IKZF1|UBE3A|CSRNP3|TCF4|SUPT20H|TCF3|LMX1B|SMYD3|CCPG1|ZFAT|RPS6KA5|IRF5|MEF2C|MEF2D|HES1|KDM3A|HES5|NR2E1|ASH2L|ONECUT3|NODAL|ONECUT1|NFATC3|REL|ARNTL2|RAF1|MEOX1|TP63|GBX1…	http://amigo.geneontology.org/amigo/term/GO:0045944
Gene Ontology	GO:0098978	glutamatergic synapse	46	215	1.94913e-06	ABLIM3|NRCAM|SYT4|SORCS3|RAP1A|HOMER1|BCR|PTPRD|GSG1L|NSG1|LRRK2|PSD2|NLGN1|EPHA7|PPM1H|CDH8|BSN|DVL1|PCLO|DLGAP4|DGKB|HOMER3|ADGRB1|GRIN2A|PLCB1|GRIA1|ERBB4|GRID2|PLAT|FXR1|DLG2|ADAM23|UNC13A|ATP2B2|NRG3|RNF19A|NUMB|GRIK2|ADCY8|NRXN1|ARC|PTPRO|ARHGAP39|GRIP2|SYN3|SLC1A2	http://amigo.geneontology.org/amigo/term/GO:0098978
Gene Ontology	GO:0048471	perinuclear region of cytoplasm	68	411	5.93818e-06	RASGRP3|CYFIP1|KLHL20|CYFIP2|SYT4|ATP9A|EGFR|RAP1A|PUM2|RAPGEF2|CTIF|SEC16A|DAB1|STX6|TSC2|ANGEL1|KCNH2|FBXW8|RAB11FIP4|ARF3|ITGB1BP1|CALCOCO2|ANKRD13C|RAB40B|APEX1|CLN5|CDK5R1|AURKA|PTOV1|LYN|NLRC3|FAM168B|ADGRB1|SEPT12|APP|SRC|CLIC1|PKN2|RANGAP1|FIGNL1|SH3GL2|FXR1|RAB3C|ARFGEF1|PCLAF|ATXN10|LCP1|ITPR1|RAD51C|SPINK5|GALNT2|APBA3|RHPN2|CALR|EIF2AK2|FBXL5|PDE2A|TARBP2|MTPN|CDKN3|ATP6V0A1|RAD51|VPS…	http://amigo.geneontology.org/amigo/term/GO:0048471
Gene Ontology	GO:0005509	calcium ion binding	84	560	6.55544e-06	STIM1|FSTL5|RYR2|CDHR4|RASGRP3|CCDC47|SYT4|LRP1|CACNA1E|AGRN|TENM2|CDH12|OTOL1|MYL3|HMCN1|SYT10|FBLN1|DYSF|MCTP1|PAM|MICU1|RCN2|F10|RCN1|PKD1L2|SYT1|ITSN1|CACNA1B|ITSN2|OC90|ESYT2|IQGAP1|PLCH2|CDH8|LRP1B|CDK5R1|SLIT2|CIB4|DGKB|ANXA10|CDH2|MATN2|EFCAB8|PLCB1|MATN3|DOC2B|HEG1|LTBP1|DHH|CUBN|HPCAL4|SRR|DLL1|CABS1|UNC13C|UNC13A|EFCAB11|EFCAB10|NELL2|ITPR1|MAN1A1|ARSA|LCP1|SPTA1|CALN1|SCUBE1|DNAH7|F7|…	http://amigo.geneontology.org/amigo/term/GO:0005509
Gene Ontology	GO:0014069	postsynaptic density	32	124	8.40875e-06	USP8|SORCS2|NGFR|TSC2|BCR|DLG2|BSN|DVL1|CDK5R1|SPTBN1|HOMER1|DNAJC6|HOMER3|CDH2|ADGRB1|GNG3|KCND3|RTN4|LRRC7|ALS2|FXR1|PCLO|ITPR1|SHANK3|HOMER2|GRIK2|ADCY8|USP50|ARHGAP32|BMPR2|CDK5|SYN3	http://amigo.geneontology.org/amigo/term/GO:0014069
Gene Ontology	GO:0005887	integral component of plasma membrane	95	677	1.22398e-05	TSPAN19|SLC6A1|TSPAN11|GJB4|IFNAR2|IFNAR1|APCDD1|GPR35|MS4A1|SLC39A10|CDH2|SORCS2|ERBB2|ERBB4|FLRT2|TSPAN8|TSPAN9|ADCY3|KIT|TLR2|BMPR2|TAS1R3|MEP1B|LGR5|GABRG3|TSHR|ADORA2A|GRM6|TRPM7|TRPM3|SLC14A1|JAM3|ASIC3|GLRB|NPFFR1|KCNH7|KCNH1|KCNH2|DDR2|DDR1|CDHR4|NPBWR1|TMC4|GPR17|TMC2|EPHA7|EPHA5|TENM3|TENM2|RHBG|CHRNB4|SLC6A13|SLC6A11|ADGRB1|PLPP1|CD63|NLGN1|CHRNA5|CHRNA6|CHRNA3|GABRB1|GABRB3|SLC27A1|CH…	http://amigo.geneontology.org/amigo/term/GO:0005887
Gene Ontology	GO:0045202	synapse	48	254	1.83967e-05	LIN7A|CYFIP1|SLC6A5|CYFIP2|GABRG3|DYTN|CHRNB4|AGRN|RAPGEF2|SLC5A7|RPS9|AP3B1|DARS|PSMA3|CACNB2|CHRM2|CACNA1E|TIAM1|TTYH1|SLC6A11|GRM7|RIMS1|SDK1|SDK2|STAC3|RPS20|NLGN1|PTPRZ1|CHRM5|GLRB|CRHBP|KCNAB2|CEP89|CHRNA5|CHRNA6|DTNB|CHRNA3|GABRB3|CHRNA9|APBA3|GPC1|GLRA1|SYT4|FAM107A|CHRNE|MME|HTR1F|SLC1A1	http://amigo.geneontology.org/amigo/term/GO:0045202
Gene Ontology	GO:0032991	protein-containing complex	52	291	2.42477e-05	STIM1|CAVIN1|INSC|PRPH2|CRYAB|AKT1|AKT2|LY6G5C|RAPGEF2|ZC3H12A|IKZF1|KPNB1|PPM1E|NCOA1|HSPH1|UPK3A|LY6G6C|TFCP2|MPP4|CARD9|CBFB|BCR|SNX31|LYN|GDF11|UFL1|PLCB1|VCPKMT|PARD3B|LTBP1|CFHR5|PKN2|ALS2|DAZAP2|CCM2|BLM|SALL4|HES1|KRIT1|SASH1|TCL1A|RNF165|ZFYVE9|HAT1|NRXN3|CCDC113|NRXN1|MEF2C|CEP76|RAD51|HSP90AA1|IPO4	http://amigo.geneontology.org/amigo/term/GO:0032991
Gene Ontology	GO:0042803	protein homodimerization activity	76	514	3.5026e-05	PTH1R|SNX2|SRR|TARBP2|PDGFA|CHMP4A|MME|HIP1|CRYAB|IKBKB|HPS4|IZUMO3|CACYBP|CPQ|KIT|TSC2|RDH5|IKZF3|SMIM1|RAB11FIP4|TCF3|LRRK2|DPYD|MVD|MYH9|CALCOCO2|JAM3|CARD9|SYT10|AKT1|SLIT2|GRM6|CIDEA|DAPK3|CADM3|ERN1|SEPT12|TCF4|TSSK4|ERBB4|HSPB1|CUBN|ADA2|ALS2|ENPP1|BLM|FXR1|MSTN|UHRF1BP1L|KCNN2|VPS4B|GDF15|ISPD|ACOT7|MTPAP|SHMT2|TPCN1|THAP1|SLC8B1|KCNH2|DPP4|TBC1D22A|AGXT|PDE2A|CREB3L3|MAP3K12|DARS2|TOX3|M…	http://amigo.geneontology.org/amigo/term/GO:0042803
Gene Ontology	GO:0016021	integral component of membrane	360	3697	7.07223e-05	TAP1|ZDHHC17|NIPA2|NIPA1|PGAP3|IFNAR2|UBAC2|LIFR|MXRA8|ARMH4|PTGER3|TMEM59|TMEM51|SIRPA|L2HGDH|CLEC2L|IL7R|EMCN|NRSN1|TNFSF18|TMEM132D|NAALADL2|CERS6|SDK2|FRAS1|KCNQ5|SLC39A3|SFT2D3|SFT2D2|CERS1|SLC35B1|SIRPB2|ANPEP|SLC18A1|EMC7|CBARP|MBOAT2|MBOAT7|SLC4A2|LHFPL6|CLEC5A|TMEM19|TM9SF1|RNF150|PMP22|ADGRL2|RNF24|PTPRZ1|SLC27A1|AADACL3|GPR153|TMEM63C|TPCN1|SSTR2|MME|LAPTM4A|LAPTM4B|IGSF3|SPNS2|NGFR|AT…	http://amigo.geneontology.org/amigo/term/GO:0016021
Gene Ontology	GO:0005096	GTPase activator activity	38	194	0.000146226	RASGRP3|TBC1D22A|SRGAP3|DOCK5|RAPGEF2|RASAL1|IQGAP1|NPRL3|SMAP2|ARAP1|TBC1D2|RGS7|RGS6|ARHGAP20|BCR|SIPA1L1|SIPA1L2|RALGAPA1|PLCB1|ARHGEF12|MTSS1L|ALS2|RANGAP1|AGAP3|SGSM2|SGSM1|LLGL2|LRRK2|LLGL1|TBC1D22B|TBCD|RABGAP1L|ARHGAP17|ARHGAP32|ARHGAP35|ARHGAP39|TBC1D17|ASAP2	http://amigo.geneontology.org/amigo/term/GO:0005096
Gene Ontology	GO:0009986	cell surface	53	325	0.000175089	RAMP1|SLC6A1|CD58|GRIA1|TSPAN14|NGFR|ADAM17|FGL2|RGMA|CLEC5A|SMIM1|AJAP1|FOLH1B|BSN|GOT2|ABCC2|CDH2|DPP4|GP2|PDGFA|APMAP|LY6D|CD63|NLGN1|EGFR|PDIA3|ADGRF5|PLAT|CORIN|GPC1|RER1|KCNN2|HSP90AA1|MXRA8|TSPAN8|ENPP1|SCUBE1|KCNH2|NOTCH4|SDC1|APP|ROBO2|NRXN1|HYAL4|TLR2|ROBO1|GRIN2A|BMPR2|PICALM|WNT5B|SCN5A|PTPRJ|SLC1A2	http://amigo.geneontology.org/amigo/term/GO:0009986
Gene Ontology	GO:0008013	beta-catenin binding	20	69	0.000450992	TCF4|SOX30|BTRC|ASH2L|SOX10|SLC9A3R2|SLC9A3R1|RORA|TCF7L1|AJAP1|SOX17|GLI3|DVL1|SALL1|CTNND2|NUMB|PTPRT|CTNNA3|PTPRJ|ESR1	http://amigo.geneontology.org/amigo/term/GO:0008013
Gene Ontology	GO:0030424	axon	34	173	0.000450992	SLC6A1|NGDN|FAM168B|KLHL20|FXR1|ADCY8|MYO1D|ROGDI|UHMK1|INSR|CNTN4|SLC5A7|P2RX3|BIN1|CPNE6|BSN|CDK5R1|HOMER1|PCLO|KCNAB2|MTPN|TNFRSF21|ITPR1|CTNNA2|KCNH1|KIF1A|KIF1C|SYT1|APP|LLGL1|SYT4|CDK5|MAPT|MME	http://amigo.geneontology.org/amigo/term/GO:0030424
Gene Ontology	GO:0043025	neuronal cell body	31	156	0.000920967	NRSN1|GRIA1|IL6ST|CACNA1B|RAPGEF2|MYO1D|APOB|PDE1A|PSD2|CDK5R1|KCND3|DPYSL5|RTN4|ASCL1|TANC1|SRR|FXR1|KCNN2|KLHL1|ATXN10|LRIG2|MAST1|GRIK2|KIF5C|SYT4|NRXN1|CDK5|MME|HSP90AA1|GLRA1|PICALM	http://amigo.geneontology.org/amigo/term/GO:0043025
Gene Ontology	GO:0035556	intracellular signal transduction	44	267	0.000920967	ASB10|TGFBR3|ASB13|SRC|KCTD9|MKNK1|DCLK2|AKT2|MAPK10|RASAL1|NEURL2|RAF1|RP1|PREX1|ARHGEF4|RGS7|RAB40B|RGS6|DVL1|JAK2|GUCY1A2|CDC42BPB|LYN|NRG2|NET1|PRKCI|PRKCH|TSSK4|STAC3|HSPB1|WNK2|PKN2|SH2B2|UNC13C|ARFGEF2|UNC13A|DEPDC1B|NRG3|DCDC2|STK32C|TLK1|RPS6KA5|KIT|SRPK2	http://amigo.geneontology.org/amigo/term/GO:0035556
Gene Ontology	GO:0045211	postsynaptic membrane	21	85	0.00169435	KCND3|DLG2|TMUB1|NSG1|CHRNA9|GRID2|CADPS2|GLRA1|CHRNA3|GRIK4|GLRB|CHRM2|CHRM5|CHRNA5|CHRNB4|CHRNE|GABRB1|CHRM3|SHANK3|GRIK2|GPHN	http://amigo.geneontology.org/amigo/term/GO:0045211
Gene Ontology	GO:0043235	receptor complex	30	155	0.00177472	PTPRN2|EPHA7|EPHA5|EGFR|INSR|P2RX3|TGFBR3|ERBB4|NLGN1|LRP1B|GFRA1|GPR160|GRM7|ERBB2|TGFBR2|IL31RA|CALCRL|RAMP1|GPR63|EPHA10|LRP1|IMPG2|LRP5|DDR2|APP|DDR1|KIT|BMPR2|PTPRA|EBI3	http://amigo.geneontology.org/amigo/term/GO:0043235
Gene Ontology	GO:0016020	membrane	65	482	0.00240649	STARD10|ATP6V1F|AGK|NIPA2|NIPA1|STK11|SPTA1|MBOAT2|SLC44A3|MBOAT7|BAG6|VDAC1|SPTBN4|TSC2|LHFPL6|BCR|GCNT7|SLC39A11|AVEN|MFSD6|PIK3CA|SLC9A3R1|TMEM19|CPNE6|PIK3CG|TIAM1|CCPG1|JAK2|PIEZO2|MTMR7|TM9SF1|PPL|LYST|PRRT1B|PDGFA|ABHD16A|CDK5R1|PLPP7|PLA2G15|TMEM131L|CPTP|PIEZO1|KCNAB2|MAST1|TMEM163|RGS20|TMPRSS15|RHEBL1|SLC39A3|LGSN|OSBPL10|INPP5A|SLC35F6|SLC8B1|SGTA|RIPOR1|BBS7|PLPP6|CDK5|TOM1L1|VPS53|T…	http://amigo.geneontology.org/amigo/term/GO:0016020
Gene Ontology	GO:0042391	regulation of membrane potential	18	68	0.00289412	FAM19A4|KCNH1|CHRNA9|KCNH2|GABRG3|PIEZO2|GLRA1|CHRNA3|NTSR2|GLRB|CHRNB4|CHRNA5|CHRNA6|RIMS1|CHRNE|GABRB3|PIEZO1|KCNH7	http://amigo.geneontology.org/amigo/term/GO:0042391
Gene Ontology	GO:0043547	positive regulation of GTPase activity	37	222	0.00311116	RASGRP3|PICALM|RAP1A|DOCK5|RAPGEF2|RASAL1|TSC2|NPRL3|RGMA|SMAP2|LRRK2|PREX1|TBC1D2|RGS7|SNX18|RGS6|ARHGAP20|SIPA1L1|SIPA1L2|RALGAPA1|RALGAPA2|ARHGAP35|ERBB2|PLCB1|ARHGEF12|ALS2|AGAP3|SRGAP3|LLGL2|ARAP1|LLGL1|TBCD|ARHGAP17|ARHGAP32|NET1|ARHGAP39|ASAP2	http://amigo.geneontology.org/amigo/term/GO:0043547
Gene Ontology	GO:0005543	phospholipid binding	19	76	0.00311116	PRKCI|APOB|DYSF|RASAL1|PREX1|CPTP|APOM|NUP35|PSD|PSD2|UNC13C|UNC13A|ARHGAP35|NUP62|F10|SPTBN4|BIN1|SPTBN1|BSCL2	http://amigo.geneontology.org/amigo/term/GO:0005543
Gene Ontology	GO:0007264	small GTPase mediated signal transduction	19	76	0.00311116	RASGEF1B|DOCK9|CCDC88C|RHEBL1|SOS2|SOS1|ITSN1|VAV3|VAV2|RASGEF1A|DOCK5|RAPGEF4|TIAM1|ARHGAP32|RHOH|RALGPS1|RHOB|DAB1|BCR	http://amigo.geneontology.org/amigo/term/GO:0007264
Gene Ontology	GO:0016567	protein ubiquitination	46	311	0.0046031	ASB10|ASB13|KLHL20|DTX2|ASB17|AKT1|DCAF11|DCAF16|SPSB3|RNF31|NEDD8|CUL4A|RNF170|HERC2|WWP1|FBXW8|GAN|NEURL2|FBXL15|FBXL14|RNF138|ISG15|RNF150|FEM1C|MALT1|CNOT4|RNF175|TRIM24|SIAH3|IRF2BPL|ARRDC4|UBA7|PAX6|MYLIP|RNF24|RAB40B|RNF167|RNF123|FBXL5|TRIM9|RNF148|UBE2Z|HECW1|NSMCE2|MGRN1|TRIM6	http://amigo.geneontology.org/amigo/term/GO:0016567
Gene Ontology	GO:0015031	protein transport	32	184	0.0046031	LIN7A|SNX3|KLHL20|CALCRL|SNX4|MYO1D|TIMM9|CHMP2B|CHMP3|CD63|MYH9|SNX18|ENTR1|SLC7A6OS|ATG9B|LYST|SCAMP4|FRAS1|COPE|RAMP1|CEP41|COG6|ARRDC4|ARFGEF1|VPS4B|RHOB|EXOC2|SFT2D3|SFT2D2|BBS7|CEP290|PPID	http://amigo.geneontology.org/amigo/term/GO:0015031
Gene Ontology	GO:0000978	RNA polymerase II cis-regulatory region sequence-specific DNA binding	73	581	0.00474569	ZNF214|NFATC2|NFATC3|ZNF23|RAX2|THRB|SMAD6|SMYD3|ZNF280B|ZNF835|REL|CC2D1B|ELF1|NKX2-3|TEAD1|IKZF1|MEOX1|IKZF3|KLF12|ZFAT|TXK|FEZF1|SOX10|ZNF148|GSX1|RORC|RORB|RORA|SOX17|GLI3|ETS1|ATOH1|TBX20|CEBPZ|NFKB2|MYB|PLAG1|ZBTB34|ZBTB37|TCF4|KLF1|TCF3|NDN|KLF16|ONECUT1|HMGA2|TBX19|ZNF319|TFCP2|ZNF583|SALL1|NR2E1|MYNN|HES1|SNAI3|GATA5|GRHL1|PRDM4|THAP1|NFIA|NRL|IRF9|TCF7L1|TP73|MEF2C|ELK3|ZBTB42|MEF2D|ZNF…	http://amigo.geneontology.org/amigo/term/GO:0000978
Gene Ontology	GO:0042802	identical protein binding	95	813	0.00474569	ZDHHC17|USH2A|IL6ST|APCDD1|FBLN1|SERPINC1|RYR2|PIK3CG|CDH8|DVL1|APEH|MAPRE1|HMG20A|ERBB2|VWA1|IGHMBP2|SHMT2|ADRA1D|ROBO1|APP|ROBO2|TLR2|GRB7|RNF4|MEP1B|CAVIN1|TNFSF18|EXOSC8|LY6G5C|LUC7L|CHKA|CRYBA4|ADORA2A|SOX10|HSPB1|FAM118A|UAP1|SGTA|MSTN|DEUP1|IVD|PLA2G15|SCUBE1|IRF5|ESR1|CCDC88C|SMAD6|RBKS|RAF1|SH3GL2|TP63|ADIPOR2|GP1BB|CFHR5|TCL1A|PRTG|KIF1A|MICALL1|EIF2AK2|TP73|RAD51|CSNK2B|STIM1|ATG101|PR…	http://amigo.geneontology.org/amigo/term/GO:0042802
Gene Ontology	GO:0000122	negative regulation of transcription by RNA polymerase II	77	625	0.00508131	NFATC2|FOXP1|HDAC9|THRB|MED25|SUDS3|IGHMBP2|HIPK2|MAFK|WNT10B|ZNF19|REL|CC2D1B|FEZF1|FERD3L|EMX1|SAP130|EHMT1|TP63|FNIP2|SAP30|DMBX1|CDC73|SOX10|ZNF148|ZNF608|DNMT1|RORC|GLI3|CBFB|BMP6|NODAL|NFIX|CNOT2|MYB|HMG20A|GSX1|DNAJC17|TCF4|ZBTB7A|SIRT6|TCF3|KLF12|KLF16|CUX1|ASCL1|HMGA2|SOX30|OSR2|SALL4|SALL1|IRF2BPL|TBX19|SNAI3|ATF7IP|HOXB13|THAP1|NFIA|DDX20|CXXC5|ESR1|NOC2L|CALR|INSM2|PDE2A|MEF2C|PURB|ZB…	http://amigo.geneontology.org/amigo/term/GO:0000122
Gene Ontology	GO:0005739	mitochondrion	91	774	0.00519713	PCK2|TGM2|NGDN|AGK|PARS2|PCCA|GLRX2|ACOD1|AKT1|FMC1|SLC25A11|BLOC1S1|ACSM1|RAD51C|FAM110B|GOT2|NNT|STK11|MRPL33|FAM210B|SLC25A1|MTFP1|SLC25A28|MTPAP|SHMT2|ELK3|GADD45GIP1|DARS2|NTHL1|DDAH2|CAVIN1|STAR|MRPL22|PPOX|TRAP1|GOLPH3|TXNRD2|GATB|CCM2|SSBP1|MARC1|MCCC1|MRPL9|MRPS26|ERCC6L2|CRLS1|TOP3A|NDUFAF4|NDUFAF6|VDAC1|RAF1|AURKAIP1|MRPS34|MTERF3|ERN1|CA5A|PFDN4|SIAH3|SLC27A1|TDRKH|AK3|METAP1D|HS1BP3|…	http://amigo.geneontology.org/amigo/term/GO:0005739
Gene Ontology	GO:0045070	positive regulation of viral genome replication	10	23	0.00522082	STAU1|RAD23A|PABPC1|ADAR|PKN2|TARBP2|PPIE|PPID|CNOT7|SRPK2	http://amigo.geneontology.org/amigo/term/GO:0045070
Gene Ontology	GO:0007283	spermatogenesis	33	198	0.00621751	GAMT|PRSS42|IMMP2L|MSH4|ARID4A|SEPT7|SOX17|PMFBP1|SEPT2|LHCGR|CABS1|APOB|BAG6|SOX10|ASPM|SUN5|METTL14|SEPT12|DPCD|CELF3|ANKRD49|HERC2|GGT5|UBR2|TSPAN8|RAD51C|TDRKH|OAZ3|KIT|XRN2|RPL10L|SPATA6L|ALKBH5	http://amigo.geneontology.org/amigo/term/GO:0007283
Gene Ontology	GO:0005516	calmodulin binding	23	114	0.00642655	NOS1|MKNK1|NDUFAF4|NOS3|NGFR|SPA17|CTH|IQGAP1|ASPM|PDE1A|RYR2|PHKB|PLCB1|MYO1D|CAMK2D|KCNQ5|KCNN2|UNC13A|KCNH1|AKT1|SYT1|SCN5A|ARPP21	http://amigo.geneontology.org/amigo/term/GO:0005516
Gene Ontology	GO:0051262	protein tetramerization	8	14	0.00642655	TP63|CUTC|TP73|HOMER1|MS4A1|TRPM7|SHMT2|TRPM3	http://amigo.geneontology.org/amigo/term/GO:0051262
Gene Ontology	GO:0007411	axon guidance	23	115	0.00699445	EPHA7|EPHA5|MATN2|NGFR|CNTN4|FEZF1|GDF7|APBB2|GLI3|DVL1|CDK5R1|SLIT2|ATOH1|RELN|DPYSL5|EFNA2|FLRT2|EPHA10|ISPD|MAPK8IP3|BMP7|ARHGAP35|PTPRO	http://amigo.geneontology.org/amigo/term/GO:0007411
Gene Ontology	GO:0060079	excitatory postsynaptic potential	14	49	0.00750476	LRRK2|GRID2|GLRA1|CHRNA3|GLRB|CHRNA9|CHRNB4|NPFF|CHRNA5|CHRNA6|CDK5|CHRNE|P2RX3|GRIK2	http://amigo.geneontology.org/amigo/term/GO:0060079
Gene Ontology	GO:0006886	intracellular protein transport	35	220	0.00782891	SNX2|DNAJC27|SORCS2|RAB6A|AP3M2|STXBP3|AP3S1|NGFR|RAB38|AP2S1|STX6|TSNARE1|ARF3|TBC1D2|CSE1L|RPH3AL|RIMS1|APPBP2|COG3|RAMP1|SEC24D|AP2A1|SGSM2|SGSM1|SEC24B|TLK1|TBC1D22B|VPS16|TBC1D22A|SLU7|TBC1D17|CDK5|TOM1L1|STX18|SNX27	http://amigo.geneontology.org/amigo/term/GO:0006886
Gene Ontology	GO:0007268	chemical synaptic transmission	21	102	0.0091238	DLG2|GRM7|APBA3|NLGN1|GABRG3|CACNB2|GLRA1|GRIA1|CHRM2|CHRNA9|GLRB|CEP89|CHRNA5|CHRNA6|CACNA1E|CHRNB4|CHRNA3|CHRNE|HTR1F|GABRB3|CHRM5	http://amigo.geneontology.org/amigo/term/GO:0007268
Gene Ontology	GO:0008270	zinc ion binding	79	664	0.0091238	DNLZ|CPA1|ZNF330|CPA5|THRB|DYTN|SHMT2|RNPEPL1|IGHMBP2|ZFAND6|ZFAND3|PIAS4|UBR2|SLU7|MARCH9|PAM|RNF31|OTUD7A|SCAPER|GATA5|ZSWIM3|DTX2|ZFR2|RC3H1|DNMT1|RORC|RORB|RORA|ZNF385D|KDM4B|ZSWIM6|ZSWIM1|PHC3|ZFHX2|NFXL1|EHMT1|CA5A|TRAF3|RNF4|ZMYM4|DHH|TRIM24|ADA2|RXRG|TCEA1|BLM|SEC24D|TMEM163|HERC2|DTNB|NR2E1|SEC24B|RNF24|BLVRA|CA10|TRIP4|THAP1|RNF167|GATAD1|RNF165|ESR1|TOP3A|GLRA1|CPA6|CPB2|CXXC5|PDE2A|TR…	http://amigo.geneontology.org/amigo/term/GO:0008270
Gene Ontology	GO:0032154	cleavage furrow	12	38	0.00985405	FSD1|ZFYVE19|LIMA1|MYH9|PKN2|PSD|PSD2|RHOB|WDR73|SEPT2|SEPT7|SEPT12	http://amigo.geneontology.org/amigo/term/GO:0032154
Gene Ontology	GO:0007269	neurotransmitter secretion	8	16	0.0111756	LIN7A|PTPRN2|SYT4|CACNA1B|NRXN3|NRXN1|STXBP3|DVL1	http://amigo.geneontology.org/amigo/term/GO:0007269
Gene Ontology	GO:0030154	cell differentiation	44	312	0.011717	ONECUT3|ONECUT1|EGFR|RHOB|ELF1|NKX2-3|SEPT7|RAF1|SEPT2|FLI1|ELK3|ITGB1BP1|FSTL5|THRB|SOX17|ZC3H12A|ATOH8|ETS1|LYN|SEPT12|PRKCH|RMDN3|PRRC2B|RXRG|ANKRD49|FXR1|POU5F1|NR2E1|FGF6|NXN|SPINK5|POU1F1|HLX|NOTCH4|SYT1|MEF2C|PURB|ANPEP|MEF2D|HES1|HCK|ALKBH5|HES5|POU2F1	http://amigo.geneontology.org/amigo/term/GO:0030154
Gene Ontology	GO:0005769	early endosome	28	164	0.011717	SNX3|USP8|LAPTM4B|NIPA2|NIPA1|MYO1D|RAP1A|ZFYVE9|VPS8|PPP1R21|ATP9A|SH3GL2|RAB38|ENTR1|RASGEF1B|DYSF|ALS2|UHRF1BP1L|NUMB|LRP1|VPS16|APP|STX6|WDFY2|MME|MGRN1|SNX27|PICALM	http://amigo.geneontology.org/amigo/term/GO:0005769
Gene Ontology	GO:0015629	actin cytoskeleton	27	156	0.0121188	MYO1G|MYO1D|CORO1C|ADAM17|AFAP1|SEPT2|AVIL|ARHGAP32|MPP4|FLII|NEXN|KLHL14|KLHL17|CDC42EP4|CORIN|MTSS1|ABLIM1|ABLIM3|DDR2|LIMA1|ACTL9|TTC17|ARC|ARHGAP35|SYNPO2|MYOZ2|MYO7B	http://amigo.geneontology.org/amigo/term/GO:0015629
Gene Ontology	GO:0050910	detection of mechanical stimulus involved in sensory perception of sound	7	12	0.0127392	PTPRQ|TMC2|KIT|PCDH15|STRC|MKKS|CHRNA9	http://amigo.geneontology.org/amigo/term/GO:0050910
Gene Ontology	GO:0006890	retrograde vesicle-mediated transport, Golgi to endoplasmic reticulum	12	40	0.0127392	GOLPH3|ATP9A|KIF1C|COG3|DNAJC28|RAB6A|RINT1|RER1|COPE|STX18|GBF1|TMEM115	http://amigo.geneontology.org/amigo/term/GO:0006890
Gene Ontology	GO:0001228	DNA-binding transcription activator activity, RNA polymerase II-specific	51	385	0.0127392	NFATC2|NFATC3|RAX2|ONECUT3|ZNF319|HIF1A|REL|ELF1|TEAD1|CSRNP3|MEOX1|IKZF3|TP63|SOX30|TXK|GRHL1|PRDM4|ELK3|SOX10|GSX1|RORB|SOX17|ETS1|ATOH1|CEBPZ|NFKB2|MYB|PLAG1|TCF4|NDN|GBX1|OSR2|SMARCD3|SMARCD2|TBX19|ZFAT|FOXN1|POU1F1|NFIA|IRF5|NRL|ESR1|TCF7L1|TP73|MEF2C|CREB3L3|TFCP2|MEF2D|POU5F1|NR2E1|POU2F1	http://amigo.geneontology.org/amigo/term/GO:0001228
Gene Ontology	GO:0003700	DNA-binding transcription factor activity	38	258	0.0127392	DNLZ|FOXP2|NFATC2|FOXP1|SMAD9|SMAD6|HIF1A|NFATC3|NKX2-3|IKZF1|IKZF3|ZNF143|GRHL1|MECOM|ZNF148|ZFP3|ZNF554|PLAG1|ONECUT1|ATOH8|TCF4|RXRG|TCF3|PUS7|ASCL1|ZNF329|GTF2IRD1|ASCL4|NR2E1|ZFAT|THAP1|IRF5|NRL|ZNF280B|MEF2C|ATF7|KDM3A|TCF19	http://amigo.geneontology.org/amigo/term/GO:0003700
Gene Ontology	GO:0060271	cilium assembly	24	132	0.0127392	CLUAP1|ONECUT1|KIAA0586|GMNC|SEPT7|SEPT2|AVIL|TEKT5|WDR60|CEP41|ABLIM1|MCIDAS|ABLIM3|ATXN10|CEP83|DCDC2|CCNO|CCDC113|BBS7|CEP290|WDR35|WDPCP|TEKT3|CFAP221	http://amigo.geneontology.org/amigo/term/GO:0060271
Gene Ontology	GO:0031902	late endosome membrane	15	61	0.0127392	LAPTM4A|PLD3|MICALL1|CHMP4A|PIP4P1|LAPTM4B|CHMP2B|VPS16|LAMP3|VPS4B|TMEM59|CHMP3|RHOB|SLC1A1|CD63	http://amigo.geneontology.org/amigo/term/GO:0031902
Gene Ontology	GO:0043204	perikaryon	14	54	0.0127392	KCNH1|GLRA1|MYO1D|ROGDI|CPNE6|KCNK1|G3BP1|CTNND2|SLC5A7|CDK5R1|NPFF|KCNA2|APP|CDK5	http://amigo.geneontology.org/amigo/term/GO:0043204
Gene Ontology	GO:0007224	smoothened signaling pathway	14	54	0.0127392	TGFBR2|HHAT|HIPK2|GLI3|WNT10B|DHH|KIAA0586|BBS7|HES5|CC2D2A|HES1|WDPCP|ROR2|SEPT2	http://amigo.geneontology.org/amigo/term/GO:0007224
Gene Ontology	GO:0030027	lamellipodium	23	124	0.0128078	SNX2|PTK2|CYFIP1|MYO1G|PABPC1|CORO1C|ITGB1BP1|ITSN1|PIK3CA|AVIL|PARVA|DPP4|DYSF|MTSS1L|PKN2|ALS2|ABLIM1|ABLIM3|CTNNA2|CTNNA3|CDH2|TESC|CDK5	http://amigo.geneontology.org/amigo/term/GO:0030027
Gene Ontology	GO:0045296	cadherin binding	13	48	0.0142147	CDH12|ARVCF|TBC1D2|CDH8|PTPRT|BMPR2|NUMB|PTPRO|CDK5R1|CDH2|PTPRJ|CTNNA2|CTNNA3	http://amigo.geneontology.org/amigo/term/GO:0045296
Gene Ontology	GO:0007219	Notch signaling pathway	17	77	0.0142147	TGFBR2|DTX2|NOTCH4|HP|ASCL1|AGXT|DLL1|SUSD5|ATOH1|ADAM17|HES1|RITA1|GRIP2|ITGB1BP1|HES5|SOX10|ONECUT1	http://amigo.geneontology.org/amigo/term/GO:0007219
Gene Ontology	GO:0000981	DNA-binding transcription factor activity, RNA polymerase II-specific	51	389	0.0142147	ZNF214|FOXP1|DBX2|HIF1A|ZFHX2|ZNF19|REL|CC2D1B|ELF1|NKX2-3|FERD3L|ARNTL2|KLF12|SIM1|ZFAT|KLF16|OTX2|SOX17|GLI3|ETS1|VSX1|ATOH1|MYB|NFXL1|WT1|KLF1|FLI1|ZFP3|LMX1B|CUX1|ZNF583|PAX6|POU5F1|ZNF23|HES1|GATA5|POU1F1|NFIA|IRF5|HLX|IRF9|ZNF280B|MEF2C|ELK3|ZBTB42|MEF2D|OTP|ZNF500|ZNF774|NFIX|KDM5A	http://amigo.geneontology.org/amigo/term/GO:0000981
Gene Ontology	GO:0019933	cAMP-mediated signaling	7	13	0.0155388	SOX10|PDE2A|RAPGEF4|PCLO|RAPGEF2|EIF4EBP2|NDUFS4	http://amigo.geneontology.org/amigo/term/GO:0019933
Gene Ontology	GO:0034220	ion transmembrane transport	15	64	0.0175773	TMC4|CHRNA9|GRID2|GABRG3|GLRA1|GRIA1|GRIK4|GLRB|CHRNB4|CHRNA5|CHRNA6|CHRNA3|CHRNE|GABRB3|GRIK2	http://amigo.geneontology.org/amigo/term/GO:0034220
Gene Ontology	GO:0016477	cell migration	27	165	0.0205895	NFATC2|ZRANB1|TSPAN11|DOCK5|CORO1C|PSTPIP2|LCP1|NCKAP1|AVL9|CASS4|PIK3CA|PIK3CG|CDC42BPB|MAPRE1|SRC|RASGEF1A|CD63|PEAK1|GPC1|RHOB|DEPDC1B|SDC1|VAV2|ARC|CDK5|LIMA1|HES1	http://amigo.geneontology.org/amigo/term/GO:0016477
Gene Ontology	GO:0030032	lamellipodium assembly	9	25	0.0214219	GOLPH3|CYFIP1|VAV3|VAV2|KIT|ABLIM1|ABLIM3|PTPRO|ARHGEF4	http://amigo.geneontology.org/amigo/term/GO:0030032
Gene Ontology	GO:0007420	brain development	19	97	0.0214219	TGFBR2|BAG6|DMBX1|KLHL17|EPHA7|NODAL|ROBO2|STXBP3|BBS7|UFC1|MAST1|CLN5|NDUFS4|SCTR|CDK5R1|AMIGO3|CDH2|BCR|IMMP2L	http://amigo.geneontology.org/amigo/term/GO:0007420
Gene Ontology	GO:0003682	chromatin binding	46	349	0.0226805	NFATC2|NFATC3|ADNP|KMT5B|SMAD6|EGFR|BAHD1|UPF1|GMNC|REL|ZC3H12A|MEOX1|TP63|NCOA1|SOX10|CDT1|APEX1|GLI3|SAMD7|VSX1|PHC3|CAMTA2|FAAP24|ONECUT1|TCF4|SIRT6|TRIM24|CKS2|BAHCC1|ASCL1|ORC1|ATF5|SSBP1|SHMT2|SCML4|POU1F1|NFIA|ESR1|TCF7L1|REC8|L3MBTL2|TOX3|RAD51|CDC45|PCLAF|CSNK2B	http://amigo.geneontology.org/amigo/term/GO:0003682
Gene Ontology	GO:0042734	presynaptic membrane	11	38	0.0228495	KCNH1|CADPS2|GRIK2|ITSN2|GRIK4|NRXN1|PDE2A|GRIN2A|UNC13A|RIMS1|PICALM	http://amigo.geneontology.org/amigo/term/GO:0042734
Gene Ontology	GO:0030594	neurotransmitter receptor activity	13	52	0.0235531	CHRNA9|GABRG3|GLRA1|CHRNA3|CHRM2|GLRB|CHRNA5|CHRNA6|CHRNB4|CHRNE|HTR1F|GABRB3|CHRM5	http://amigo.geneontology.org/amigo/term/GO:0030594
Gene Ontology	GO:0005891	voltage-gated calcium channel complex	8	20	0.0239463	STAC3|CACNB2|CACNA1B|CACNA1C|CACNA1E|CACNA2D2|CACNA2D3|PDE4D	http://amigo.geneontology.org/amigo/term/GO:0005891
Gene Ontology	GO:0003677	DNA binding	62	517	0.0243971	ADNP|ONECUT3|ONECUT1|ERCC3|ZFAND6|ZFAND3|GTF2A1|GLYR1|ZC3H12A|POLL|SMAD9|OTUD7A|ZNF143|NCOA1|CERS6|ZNF148|DNMT1|CDT1|FBXO21|OTX2|APEX1|SSRP1|DNASE1|ZBTB43|PRIM2|PLAG1|HMG20A|DBX2|ZNF184|SMC1B|POLB|SIM1|DFFB|TCEA1|MCM6|PAX6|POU5F1|CENPA|RTF2|SNAPC4|ORC1|NTHL1|RFXAP|POU1F1|THAP2|SOS2|SOS1|FAAP24|JRK|ZNF280B|ZFAT|MEF2C|ERCC6L2|POLR2F|G3BP1|PIAS4|OTP|IGHMBP2|ATF7|NFIX|ZNF135|EME2	http://amigo.geneontology.org/amigo/term/GO:0003677
Gene Ontology	GO:0018108	peptidyl-tyrosine phosphorylation	17	83	0.0251021	ERBB2|TXK|ERBB4|PEAK1|DDR2|EPHA6|EPHA5|EPHA10|MATK|HIPK2|EPHA7|RELN|HIPK4|WEE2|WEE1|KIT|ROR2	http://amigo.geneontology.org/amigo/term/GO:0018108
Gene Ontology	GO:0008134	transcription factor binding	27	169	0.0253964	NFATC2|NFATC3|ERCC3|SOX10|RORB|APBB2|SOX17|CAMTA2|CNOT7|PSMC5|MYBBP1A|MDFIC|ASCL1|ASCL4|SALL4|IGHMBP2|NFIA|TP73|MEF2C|PURB|TFCP2|CXXC5|MEF2D|PPID|NAB1|CSNK2B|TRIM6	http://amigo.geneontology.org/amigo/term/GO:0008134
Gene Ontology	GO:0045454	cell redox homeostasis	11	39	0.0256428	TXNRD2|TXNL1|PDIA3|GLRX2|APEX1|TMX4|PDIA6|DNAJC10|PRDX6|KRIT1|TXNDC5	http://amigo.geneontology.org/amigo/term/GO:0045454
Gene Ontology	GO:0019005	SCF ubiquitin ligase complex	13	53	0.0256756	CUL4A|CKS2|FBXL3|BTRC|FBXL5|FBXL7|FBXW8|CACYBP|FBXL15|FBXL14|SPSB3|CMIP|FBXW4	http://amigo.geneontology.org/amigo/term/GO:0019005
Gene Ontology	GO:0007596	blood coagulation	12	46	0.0257982	AP3B1|PAPSS2|PROZ|SERPINC1|F13B|F7|GP1BA|CPB2|NOS3|MPIG6B|F10|PROC	http://amigo.geneontology.org/amigo/term/GO:0007596
Gene Ontology	GO:0045892	negative regulation of transcription, DNA-templated	37	265	0.0266007	FOXP1|PLCB1|MTERF3|CRYAB|RUNX1T1|ARID4A|PEX14|SOX5|MECOM|WWP1|MAGEL2|APEX1|SAMD7|CDK5R1|PHC3|CNOT7|PSMC5|ATOH8|TCF4|TRIM24|MDFIC|HMGA2|SCML4|BMP7|SBNO2|RPS6KA5|BTRC|TCF7L1|ATP8B1|L3MBTL2|CDK5|MYBBP1A|ATF5|HES1|POU2F1|NAB1|TRIM6	http://amigo.geneontology.org/amigo/term/GO:0045892
Gene Ontology	GO:0005102	signaling receptor binding	27	171	0.0269889	BAG6|ANKRD13C|CD58|PEX14|MBL2|AMN|SLC9A3R2|SLC9A3R1|BANK1|RGMA|DPP4|OSTN|LYN|LRRC7|PLAT|MTSS1|HCK|NRG3|NRG2|LRIG2|C1QTNF2|APP|FGL2|ANGPTL2|CSNK2B|IL17RA|NXPH4	http://amigo.geneontology.org/amigo/term/GO:0005102
Gene Ontology	GO:0070509	calcium ion import	8	21	0.0269889	CACNA1B|CACNA1C|SCN8A|CACNA1E|SCN9A|CDK5|SCN5A|MICU1	http://amigo.geneontology.org/amigo/term/GO:0070509
Gene Ontology	GO:0001227	DNA-binding transcription repressor activity, RNA polymerase II-specific	32	218	0.0272594	NFATC2|NFATC3|MAFK|ZNF19|CC2D1B|FERD3L|KLF12|SOX30|DMBX1|ELK3|ZNF148|GSX1|RORC|HOXB13|ZBTB37|ZBTB7A|TCF3|KLF16|ASCL1|HMGA2|SALL1|NR2E1|MYNN|SNAI3|GCFC2|FEZF1|THAP1|INSM2|PURB|HES1|HES5|CTCF	http://amigo.geneontology.org/amigo/term/GO:0001227
Gene Ontology	GO:0005856	cytoskeleton	29	190	0.0273983	FRMD4A|CCDC146|NOS3|FRMD5|PSTPIP2|ITGB1BP1|PTPN21|BIN1|CALCOCO2|UACA|ZC3H12A|JAK2|PTPN4|NOS1|EPB41L2|FARP2|PDLIM1|CDC42EP5|CDC42EP4|RHOH|MYLIP|IQCD|KRIT1|RHOB|FRMD3|PNP|TRIM9|PFN1|ARHGAP39	http://amigo.geneontology.org/amigo/term/GO:0005856
Gene Ontology	GO:0008285	negative regulation of cell population proliferation	33	228	0.0275879	PTH1R|DDR1|SKAP2|SMAD6|RAPGEF2|WNK2|RAF1|ALDH1A2|NUP62|FEZF1|ITGB1BP1|SLC9A3R1|GLI3|P3H2|CNOT7|GDF11|WT1|SIRT6|ERBB4|NDN|TRIM24|DLL1|FRZB|ROR2|BMP5|APP|INCA1|TESC|ATF5|ZBTB49|PTPRJ|CTCF|PPP2R5C	http://amigo.geneontology.org/amigo/term/GO:0008285
Gene Ontology	GO:0001525	angiogenesis	23	136	0.0278021	MYH9|EMCN|NRCAM|HIF1A|ZC3H12A|PIK3CA|JAM3|RORA|SOX17|ANPEP|NOS3|DYSF|CALCRL|RAMP1|KRIT1|RHOB|HOXB13|NRXN3|NRXN1|ELK3|ANGPTL2|MMP2|ESM1	http://amigo.geneontology.org/amigo/term/GO:0001525
Gene Ontology	GO:0098586	cellular response to virus	7	16	0.0292603	RIOK3|ADAR|IL21|LGALS8|ZC3H12A|GBF1|TRIM6	http://amigo.geneontology.org/amigo/term/GO:0098586
Gene Ontology	GO:0043197	dendritic spine	16	78	0.0296541	USP8|ABHD17A|KCND3|HOMER1|APBA3|GRID2|APP|ALS2|USP50|FXR1|ARC|CDK5R1|KCNN2|PSD|PTPRO|SHANK3	http://amigo.geneontology.org/amigo/term/GO:0043197
Gene Ontology	GO:0045669	positive regulation of osteoblast differentiation	12	48	0.0305209	BMP7|TP63|LRP5|DDR2|WNT10B|CLIC1|IL6ST|MEF2C|GLI3|BMPR2|BMP6|PRKD1	http://amigo.geneontology.org/amigo/term/GO:0045669
Gene Ontology	GO:0007165	signal transduction	53	432	0.0305209	RASSF9|PLPP1|LMBR1L|LRPAP1|SRGAP3|TENM3|TENM2|DIRAS1|RAF1|RASSF10|PHLPP1|ARAP1|TCP11L2|CHRNB4|PDE3B|GABRG3|ARHGAP20|ARHGAP35|EDARADD|FAM19A4|FAM19A5|FAM19A2|HPCAL4|FAM19A1|LRRC7|GNRH1|GLRB|RANGAP1|CHRNA5|IMPA2|IL12A|CHRNA3|GABRB3|PDE10A|PDE8B|IL21|SCUBE1|CHRNA9|RHPN2|GLRA1|CHRNA6|PDE2A|ARHGAP17|MAP3K12|ANPEP|TOM1L1|CHRNE|DTHD1|ARHGAP39|PPP2R5C|PDE4D|SNX27|PDE1A	http://amigo.geneontology.org/amigo/term/GO:0007165
Gene Ontology	GO:0006355	regulation of transcription, DNA-templated	46	360	0.0305209	DNLZ|ZNF215|SMAD9|ZNF214|ZNF835|ZNF19|FOXP2|ZFP3|ZNF143|ZNF879|PUS7|MLLT1|APBB2|SOX17|ZNF554|VSX1|CDCA7|ZFP69|CNOT3|TESMIN|MYB|PLAG1|RALGAPA1|ZNF667|ZNF184|PDLIM1|SBNO2|HMGA2|PERM1|ZNF329|GTF2IRD1|ZNF583|ZNF582|ZNF23|ZFAT|PPIE|THAP1|GATAD1|NOTCH4|NFXL1|NUP35|ZNF280B|ZKSCAN2|ATF7|TCF19|ZNF135	http://amigo.geneontology.org/amigo/term/GO:0006355
Gene Ontology	GO:0005743	mitochondrial inner membrane	33	231	0.0309505	MRPL21|MRPL20|MRPL22|ATP5S|TIMM9|NDUFAF6|SLC25A11|MRPL15|SLC25A21|CABS1|LRRK2|TRAP1|MRPS34|MRPL54|MICU1|GOT2|NNT|SRC|MRPL33|MRPL17|MRPL19|SLC25A1|MRPL4|MTFP1|SLC27A1|SHMT2|MRPL9|PMPCA|MRPS26|ATP5F1E|PDE2A|MRPL42|MRPS14	http://amigo.geneontology.org/amigo/term/GO:0005743
Gene Ontology	GO:0030182	neuron differentiation	16	79	0.0313279	ERBB2|GSX1|WNT10B|ASCL1|INSM2|LMX1B|MEF2C|HIPK2|CDK5R1|CDK5|ATOH1|DOK5|WNT5B|ATP2B2|ALDH1A2|WNT7B	http://amigo.geneontology.org/amigo/term/GO:0030182
Gene Ontology	GO:0001725	stress fiber	13	56	0.0318945	PTK2|PDLIM1|LIMA1|LIMCH1|MYH9|LPP|FAM107A|SH2B2|ABLIM3|SYNPO2|ABLIM1|LCP1|SEPT12	http://amigo.geneontology.org/amigo/term/GO:0001725
Gene Ontology	GO:0043161	proteasome-mediated ubiquitin-dependent protein catabolic process	22	130	0.0319844	KLHL20|WWP1|DCAF11|SPSB3|TRIM9|PELI1|RAD23A|PSMA3|PCBP2|NSFL1C|PSMC5|SIAH3|SPOP|HERC2|UBE2K|CUL4A|HECW1|PSMB9|PSMB8|RNF4|TRIM2|PPP2R5C	http://amigo.geneontology.org/amigo/term/GO:0043161
Gene Ontology	GO:0045665	negative regulation of neuron differentiation	12	49	0.032942	BMP7|ASPM|CALR|ASCL1|LSM1|HMG20A|GLI3|DDX6|NR2E1|CNTN4|HES1|APP	http://amigo.geneontology.org/amigo/term/GO:0045665
Gene Ontology	GO:0004842	ubiquitin-protein transferase activity	19	105	0.0344738	CUL4A|UBE2K|TRIM2|KLHL20|UBE2N|RC3H1|SEL1L|UBE2E3|FBXW8|MAGEL2|PAX6|FBXL15|FBXL14|NSMCE2|RNF219|MYLIP|RNF31|MALT1|CNOT4	http://amigo.geneontology.org/amigo/term/GO:0004842
Gene Ontology	GO:0002052	positive regulation of neuroblast proliferation	7	17	0.0344738	ZNF335|SOX10|ASPM|HIF1A|GLI3|SMARCD3|OTP	http://amigo.geneontology.org/amigo/term/GO:0002052
Gene Ontology	GO:0000228	nuclear chromosome	6	12	0.0358325	SMC2|HMGA2|MSH5|FIGNL1|EXOSC9|RAD51	http://amigo.geneontology.org/amigo/term/GO:0000228
Gene Ontology	GO:0005088	Ras guanyl-nucleotide exchange factor activity	6	12	0.0358325	RASGRP3|RASGEF1A|SOS1|RASGEF1B|RAPGEF4|RAPGEF2	http://amigo.geneontology.org/amigo/term/GO:0005088
Gene Ontology	GO:0045444	fat cell differentiation	14	65	0.0358325	BBS9|TCF4|ZBTB7A|DYSF|PLCB1|SMAD6|HMGA2|ADGRF5|BBS7|ATF5|PSMB8|OSBPL11|MKKS|BSCL2	http://amigo.geneontology.org/amigo/term/GO:0045444
Gene Ontology	GO:0098982	GABA-ergic synapse	12	50	0.0358325	PLCB1|KCND3|ERBB4|CBLN4|NRXN3|GLRB|NRXN1|BSN|PCLO|CNTN5|PTPRO|ATP2B2	http://amigo.geneontology.org/amigo/term/GO:0098982
Gene Ontology	GO:0015630	microtubule cytoskeleton	16	81	0.0358325	PRKCI|SEPT10|TEKT3|TEKT5|TEX35|CDC42EP4|DVL1|TBCA|PCIF1|SEPT5|ZBTB49|SEPT7|SEPT2|LYST|SHMT2|SEPT12	http://amigo.geneontology.org/amigo/term/GO:0015630
Gene Ontology	GO:0051897	positive regulation of protein kinase B signaling	15	73	0.0358325	TCF4|PTK2|BAG4|PDGFA|ITSN1|F7|EGFR|SRC|PIK3CG|F10|RTN4|INSR|GDF15|ITGB1BP1|PTPRJ	http://amigo.geneontology.org/amigo/term/GO:0051897
Gene Ontology	GO:0050877	nervous system process	10	36	0.0358364	GABRG3|GLRA1|CHRNA3|GLRB|CHRNB4|CHRNA5|CHRNA6|CHRNE|GABRB3|CHRNA9	http://amigo.geneontology.org/amigo/term/GO:0050877
Gene Ontology	GO:0016197	endosomal transport	11	43	0.0359843	RASSF9|BLOC1S1|ZFYVE9|VPS16|ITSN2|ALS2|ALMS1|SNX18|CORO1C|SNX27|PICALM	http://amigo.geneontology.org/amigo/term/GO:0016197
Gene Ontology	GO:0006357	regulation of transcription by RNA polymerase II	64	557	0.0359843	ZNF214|ZNF23|SNIP1|ZNF319|FLI1|HIF1A|MED7|ZNF19|NKX2-3|ELF1|ARID4A|RXRG|OTX2|FERD3L|IKZF3|NEDD8|KLF12|SIM1|JMY|GRHL1|KLF1|ZNF608|GSX1|ZFP3|ETS1|VSX1|ATOH1|JMJD1C|NFXL1|ZBTB34|ZBTB37|CCNL2|SUPT20H|CKS2|ASCL1|POU5F1|ASCL4|ZNF583|PAX6|SMARCD3|SMARCD2|MYNN|HES1|PCGF5|KLF16|THAP1|ELP4|IRF2BPL|IRF5|HLX|IRF9|EPC2|BBS7|ELK3|ZBTB42|ZBTB43|PIAS4|OTP|ZNF500|ZNF774|KDM3A|ELP3|LCORL|NR2E1	http://amigo.geneontology.org/amigo/term/GO:0006357
Gene Ontology	GO:0090090	negative regulation of canonical Wnt signaling pathway	18	98	0.0359843	TCF4|STK11|LMBR1L|SOSTDC1|FRZB|SLC9A3R1|CCDC88C|MCC|SOX17|GLI3|G3BP1|RBMS3|PTPRO|WNT5B|SOX10|ROR2|UBAC2|TMEM131L	http://amigo.geneontology.org/amigo/term/GO:0090090
Gene Ontology	GO:0043066	negative regulation of apoptotic process	35	256	0.0363024	PTGFR|EIF2AK2|BAG6|KLHL20|AIPL1|SMAD6|CRYAB|ZFAND6|AKT2|CTH|MIEN1|AVEN|CDC73|SOX10|ADAR|GOLPH3|APBB2|SON|GLI3|AURKA|ATOH1|WT1|EGFR|ASCL1|HMGA2|TCIM|NUP62|TCL1A|PCID2|UBE2Z|BABAM2|ATF5|WDR73|PROC|NR2E1	http://amigo.geneontology.org/amigo/term/GO:0043066
Gene Ontology	GO:0043565	sequence-specific DNA binding	30	208	0.0375177	DNLZ|FOXP2|FOXP1|HIF1A|NKX2-3|CSRNP3|IKZF3|SOX30|GRHL1|SOX17|ZNF554|ESR1|PUS7|FLI1|ZNF329|ZFP3|OSR2|SNAPC1|HES1|FOXN1|POU1F1|THAP1|HLX|NRL|MEF2C|PURB|CXXC5|MEF2D|ZBTB49|GATAD1	http://amigo.geneontology.org/amigo/term/GO:0043565
Gene Ontology	GO:0000775	chromosome, centromeric region	8	24	0.0396512	PPP2R1A|CENPL|ZNF330|NGDN|SMC1B|CDCA8|CTCF|PPP2R5C	http://amigo.geneontology.org/amigo/term/GO:0000775
Gene Ontology	GO:0003810	protein-glutamine gamma-glutamyltransferase activity	5	8	0.040556	F13A1|TGM2|TGM1|TGM5|TGM7	http://amigo.geneontology.org/amigo/term/GO:0003810
Gene Ontology	GO:0006366	transcription by RNA polymerase II	15	75	0.040556	PRDM4|POU6F1|ESR1|ERCC3|GTF2IRD1|HIF1A|GTF2H4|TAF13|POLR2D|GTF2A1L|DVL1|BMPR2|GTF2A1|POLR2F|ELL3	http://amigo.geneontology.org/amigo/term/GO:0006366
Gene Ontology	GO:0005912	adherens junction	18	100	0.040556	ARVCF|CDH12|PDLIM1|DLL1|MYH9|EPHA5|TBCD|AJAP1|CDC42EP4|FRMD4A|CDH8|BMPR2|FRMD5|TNKS1BP1|MPP4|PRX|CTNNA2|CTNNA3	http://amigo.geneontology.org/amigo/term/GO:0005912
Gene Ontology	GO:0017148	negative regulation of translation	12	52	0.0416117	PCIF1|PUS7|DAPK3|CALR|EIF2AK2|FXR1|GRB7|CIRBP|IGF2BP1|CNOT2|CNOT7|SHMT2	http://amigo.geneontology.org/amigo/term/GO:0017148
Gene Ontology	GO:0021819	layer formation in cerebral cortex	6	13	0.0416117	RELN|GLI3|CDK5R1|NR2E1|MBOAT7|CDK5	http://amigo.geneontology.org/amigo/term/GO:0021819
Gene Ontology	GO:0098688	parallel fiber to Purkinje cell synapse	6	13	0.0416117	KCNJ3|GRID2|CADPS2|UNC13C|CADM3|CTNNA2	http://amigo.geneontology.org/amigo/term/GO:0098688
Gene Ontology	GO:0005245	voltage-gated calcium channel activity	9	31	0.0421691	TPCN1|TMC2|CACNA1C|SCN8A|CACNA1E|SCN9A|CACNA2D2|CACNA2D3|SCN5A	http://amigo.geneontology.org/amigo/term/GO:0005245
Gene Ontology	GO:0007628	adult walking behavior	9	31	0.0421691	GBX1|GLRA1|KLHL1|GLRB|HIPK2|OXR1|PCDH15|DAB1|SPTBN4	http://amigo.geneontology.org/amigo/term/GO:0007628
Gene Ontology	GO:0055085	transmembrane transport	31	221	0.0428577	TAP1|SLC6A1|SVOPL|SPNS2|SLC5A7|SLC10A6|GJB3|GJB5|GJB4|SLCO4C1|AQP12B|SLC6A13|SLC6A11|ABCB8|MFSD14B|SLC44A3|TMEM241|AQP8|SLC25A21|SLC20A2|SLC35F6|GJA4|SLC35F2|GJA8|SLC17A5|SLC35B1|ABCA4|SLC1A5|SLC18A1|SLC1A1|ABCC2	http://amigo.geneontology.org/amigo/term/GO:0055085
Gene Ontology	GO:0000777	condensed chromosome kinetochore	10	38	0.0431225	HJURP|DYNC1I1|TEX14|MEAF6|CENPA|GPATCH11|KNL1|ZWINT|SEPT7|SEPT2	http://amigo.geneontology.org/amigo/term/GO:0000777
Gene Ontology	GO:0000209	protein polyubiquitination	20	119	0.0443239	UBE2E3|UBE2K|TRIM2|PELI1|RNF166|RNF165|WWP1|SPOP|UBE2N|BTRC|FBXL7|RC3H1|TRIM6|CBFB|HECW1|ANKIB1|RNF125|SASH1|MGRN1|RNF19A	http://amigo.geneontology.org/amigo/term/GO:0000209
Gene Ontology	GO:1904315	transmitter-gated ion channel activity involved in regulation of postsynaptic membrane potential	8	25	0.0446265	GRID2|GABRG3|GLRA1|GRIA1|GRIK4|GLRB|CHRNE|GRIK2	http://amigo.geneontology.org/amigo/term/GO:1904315
Gene Ontology	GO:0030170	pyridoxal phosphate binding	12	53	0.0449424	PLA2G15|AADAT|ACCSL|AGXT|GADL1|MARC1|SRR|DDC|GOT2|GPT|CTH|SHMT2	http://amigo.geneontology.org/amigo/term/GO:0030170
Gene Ontology	GO:0031965	nuclear membrane	23	147	0.0463151	DTX2|LYPLA1|PUM2|RB1CC1|KLHDC2|GCHFR|NUP62|SMOX|APEH|UTP18|PLCB1|CUEDC2|CLIC1|MRPL19|KPNB1|RANGAP1|GTF3C3|NUP50|PRPF38A|NUP35|NRXN1|RNF123|NUP205	http://amigo.geneontology.org/amigo/term/GO:0031965
Gene Ontology	GO:1904115	axon cytoplasm	10	39	0.047939	AP3B1|DLG2|BLOC1S1|ACTR10|HSPB1|HIF1A|AP3S1|AP3M2|DYNC1H1|MAPK8IP3	http://amigo.geneontology.org/amigo/term/GO:1904115
Gene Ontology	GO:0098793	presynapse	16	86	0.0486982	LIN7A|DOC2B|ATP2B2|NLGN1|SYT4|DNAJC6|ITSN2|NRXN3|SYT10|FXR1|STXBP3|DVL1|SEPT5|ITPR1|HIP1|CACNA1B	http://amigo.geneontology.org/amigo/term/GO:0098793
Gene Ontology	GO:0033674	positive regulation of kinase activity	12	54	0.0492459	ERBB2|ERBB4|ITSN1|DDR2|EPHA5|DDR1|EGFR|KIT|EPHA7|INSR|EPHA10|VAC14	http://amigo.geneontology.org/amigo/term/GO:0033674
Gene Ontology	GO:0008331	high voltage-gated calcium channel activity	6	14	0.0503394	CACNB2|CACNA1B|CACNA1C|SCN8A|SCN9A|SCN5A	http://amigo.geneontology.org/amigo/term/GO:0008331
Gene Ontology	GO:0006351	transcription, DNA-templated	14	70	0.0503394	THAP1|NCOA1|NUP62|TCF3|TCEANC2|RUNX1T1|TCEA1|POLR2F|SMARCD3|ABLIM3|ABLIM2|ZBTB7A|PLAG1|LIN52	http://amigo.geneontology.org/amigo/term/GO:0006351
Gene Ontology	GO:0048738	cardiac muscle tissue development	5	9	0.0506189	BMP7|BMP5|GATA5|NPRL3|ALDH1A2	http://amigo.geneontology.org/amigo/term/GO:0048738
Gene Ontology	GO:0099601	regulation of neurotransmitter receptor activity	5	9	0.0506189	LYPD6|LYPD6B|CDK5|PSCA|SLURP1	http://amigo.geneontology.org/amigo/term/GO:0099601
Gene Ontology	GO:0008104	protein localization	11	47	0.0508628	NEDD8|CEP128|DOC2B|AMN|NRCAM|ERCC3|ALS2|BBS7|DDX42|LYST|CADM3	http://amigo.geneontology.org/amigo/term/GO:0008104
Gene Ontology	GO:0046777	protein autophosphorylation	19	113	0.0508628	ERBB2|MKNK1|TXK|LRRK2|ERBB4|PEAK1|TRIM24|EIF2AK2|UHMK1|KIT|STK11|WNK2|MAP3K12|HIPK4|VRK1|TRPM7|DAPK3|DDR2|TAOK3	http://amigo.geneontology.org/amigo/term/GO:0046777
Gene Ontology	GO:0007507	heart development	19	113	0.0508628	ERBB2|TGFBR2|HEG1|ERBB4|GLI3|SOX10|TAB2|CALCRL|BBS7|SOX17|MEF2C|CC2D2A|SALL1|MAP2K5|FREM2|CACYBP|ARMC4|RB1CC1|PDLIM1	http://amigo.geneontology.org/amigo/term/GO:0007507
Gene Ontology	GO:0005667	transcription regulator complex	25	168	0.0508628	NFATC2|NFATC3|SMAD9|HDAC9|PTOV1|SMAD6|MED25|HIF1A|ATF7IP|MED7|TEAD1|ARNTL2|SIM1|DMBX1|SOX10|SOX17|ONECUT3|ETS1|TCF4|PDLIM1|TCF3|SNAI3|HOXB13|TCF7L1|ATF5	http://amigo.geneontology.org/amigo/term/GO:0005667
Gene Ontology	GO:0005730	nucleolus	62	551	0.0508628	NGDN|ZNF330|SCN5A|SMC2|FTSJ3|GTF3C3|OXR1|EXOSC9|GEMIN4|TMUB1|ARNTL2|RPS9|GNL2|PPM1E|SMG6|HJURP|ADAR|NOC2L|GJB4|APEX1|ZNF554|TBCA|ELL3|CDCA8|ABCB8|GTPBP10|SRPK2|CUTC|RCN2|PNKP|MDFIC|RCL1|DNTTIP2|DFFB|BLM|SNAPC1|OLA1|TCIM|NMD3|GCFC2|ITPR1|WEE1|NAT10|MIDN|PPID|RBM19|METTL1|MEAF6|ARFGEF1|TFIP11|PIMREG|EMX1|SPTBN1|MRPL40|TMEM217|XRN2|POP4|CCNO|ELP3|NRXN1|CTCF|TBL3	http://amigo.geneontology.org/amigo/term/GO:0005730
Gene Ontology	GO:0045893	positive regulation of transcription, DNA-templated	35	266	0.0508628	PCID2|HIF1A|ATF7IP|INSR|TESC|USP21|SERTAD3|CCNA2|FEZF1|MAP3K2|GDF7|OTX2|DVL1|PLCB1|ERBB4|TRIM24|ANKRD49|OSR2|BLM|MSTN|PAX6|SMARCD3|NUP62|ROR2|RFXAP|ESR1|BTRC|CEP290|MEF2C|MECOM|MAP3K12|TOX3|PICALM|KDM5A|CTCF	http://amigo.geneontology.org/amigo/term/GO:0045893
Gene Ontology	GO:0035249	synaptic transmission, glutamatergic	7	20	0.0508628	GRID2|ALS2|GRIK2|GRIK4|CDH8|CDK5|UNC13A	http://amigo.geneontology.org/amigo/term/GO:0035249
Gene Ontology	GO:0004714	transmembrane receptor protein tyrosine kinase activity	10	40	0.0510002	ERBB2|ERBB4|DDR2|EPHA5|DDR1|EGFR|KIT|EPHA7|INSR|EPHA10	http://amigo.geneontology.org/amigo/term/GO:0004714
Gene Ontology	GO:0048013	ephrin receptor signaling pathway	9	33	0.0510002	PTK2|EPHA7|EPHA6|EPHA5|EFNA2|SIPA1L1|CDK5R1|EPHA10|ANKS1B	http://amigo.geneontology.org/amigo/term/GO:0048013
Gene Ontology	GO:0003697	single-stranded DNA binding	15	79	0.0510002	PURB|RNF138|SMC2|NUP35|TDP1|BLM|MCM6|SSBP1|RAD51|CDC45|PCBP2|POLR2D|SSBP2|TOP3A|SSBP4	http://amigo.geneontology.org/amigo/term/GO:0003697
Gene Ontology	GO:0001764	neuron migration	16	88	0.053373	LRP12|PTK2|RAPGEF2|NDN|ASPM|ASCL1|APBB2|SPOCK1|CDK5R1|CDK5|ATOH1|TBX20|FEZF1|ELP3|MATN2|DCDC2	http://amigo.geneontology.org/amigo/term/GO:0001764
Gene Ontology	GO:0099056	integral component of presynaptic membrane	8	27	0.0566872	KCNJ3|ERBB4|GRIK4|ADCY8|CHRNA6|ADAM23|CADM3|SLC1A2	http://amigo.geneontology.org/amigo/term/GO:0099056
Gene Ontology	GO:0043231	intracellular membrane-bounded organelle	34	259	0.0575658	AGK|SLC7A6|SLC7A5|AP3M2|ZFYVE9|AP3S1|DCP1B|DAB1|HIP1|NLRC3|GJB3|RDH5|VPS37C|KCNK1|VPS37A|CCDC93|ATP6V1B2|CTSA|LIPK|LIPJ|ZNF365|LIPN|ARRDC4|RUBCNL|RHOH|RHOB|PHLPP1|OSBPL10|SLC35F6|LLGL2|GLRA1|ABCA4|DNAJC6|PPIA	http://amigo.geneontology.org/amigo/term/GO:0043231
Gene Ontology	GO:0022848	acetylcholine-gated cation-selective channel activity	6	15	0.0587154	CHRNE|CHRNB4|CHRNA5|CHRNA6|CHRNA3|CHRNA9	http://amigo.geneontology.org/amigo/term/GO:0022848
Gene Ontology	GO:0098686	hippocampal mossy fiber to CA3 synapse	7	21	0.0598542	GRIK4|GRIK2|ADCY8|RAPGEF4|P2RX3|CTNNA2|RNF19A	http://amigo.geneontology.org/amigo/term/GO:0098686
Gene Ontology	GO:0016310	phosphorylation	15	81	0.0599232	PANK2|AGK|NAGS|AKT1|UCK1|UCK2|CERK|FN3KRP|NMRK2|AK3|PPIP5K1|CDKN3|CHKA|PAPSS2|PANK4	http://amigo.geneontology.org/amigo/term/GO:0016310
Gene Ontology	GO:0030317	flagellated sperm motility	11	49	0.0607435	TSSK4|APOB|DPCD|ADCY3|TTLL9|TEKT3|CELF3|TEKT5|PLTP|NPHP4|SEPT12	http://amigo.geneontology.org/amigo/term/GO:0030317
Gene Ontology	GO:0005815	microtubule organizing center	12	57	0.0618574	FSD1|TMUB1|ARFGEF2|EHBP1|SPECC1|SPECC1L|ERCC6L2|FAM110B|NSFL1C|RAD51|MAPRE1|DCDC2	http://amigo.geneontology.org/amigo/term/GO:0005815
Gene Ontology	GO:0005762	mitochondrial large ribosomal subunit	12	57	0.0618574	MRPL21|MRPL20|MRPL17|MRPL19|MRPL22|MRPL15|MRPL54|MRPL42|MRPL4|MRPL40|MRPL9|MRPL33	http://amigo.geneontology.org/amigo/term/GO:0005762
Gene Ontology	GO:0046325	negative regulation of glucose import	5	10	0.0620891	OSTN|GRB10|STXBP3|SIRT6|ENPP1	http://amigo.geneontology.org/amigo/term/GO:0046325
Gene Ontology	GO:0031175	neuron projection development	15	82	0.0643155	LRP12|ATCAY|BLOC1S1|NLGN1|MICALL1|ADGRF1|UHMK1|PSD|CDK5R1|CDK5|RAPGEF2|ATXN10|LYN|MAPT|RGMA	http://amigo.geneontology.org/amigo/term/GO:0031175
Gene Ontology	GO:0021987	cerebral cortex development	9	35	0.0646966	PLCB1|WDR47|ASPM|TACC2|ASCL1|HIF1A|ATOH1|MKKS|CCDC85C	http://amigo.geneontology.org/amigo/term/GO:0021987
Gene Ontology	GO:0030218	erythrocyte differentiation	9	35	0.0646966	UFL1|ADAR|KIT|DNASE2|JAK2|KLF1|MPIG6B|LYN|IKZF1	http://amigo.geneontology.org/amigo/term/GO:0030218
Gene Ontology	GO:0010862	positive regulation of pathway-restricted SMAD protein phosphorylation	9	35	0.0646966	BMP7|BMP6|BMP8A|BMP8B|GDF7|MSTN|BMPR2|CSNK2B|GDF11	http://amigo.geneontology.org/amigo/term/GO:0010862
Gene Ontology	GO:0006457	protein folding	14	74	0.0656825	CDC37L1|PFDN4|TRAP1|PDIA3|CALR|TBCD|TBCC|TBCA|PDRG1|HSP90AA1|MKKS|PPID|PPIE|PPIA	http://amigo.geneontology.org/amigo/term/GO:0006457
Gene Ontology	GO:0018105	peptidyl-serine phosphorylation	19	118	0.0677917	PRKCI|CSNK1G2|TSSK4|PKN2|VRK1|LRRK2|PRKCH|MKNK1|MAP3K12|DCLK2|IKBKB|AKT1|AKT2|CSNK1G1|HIPK2|TLK1|STK32C|TGFBR2|SRPK2	http://amigo.geneontology.org/amigo/term/GO:0018105
Gene Ontology	GO:0008021	synaptic vesicle	15	83	0.068681	LRRK2|APP|GRIA1|ROGDI|SYNGR3|STX6|TRIM9|SEPT5|GRIN2A|RAB3C|MME|BIN1|RAB40B|PICALM|SEPT2	http://amigo.geneontology.org/amigo/term/GO:0008021
Gene Ontology	GO:0035235	ionotropic glutamate receptor signaling pathway	7	22	0.068681	GRID2|APP|GRIA1|GRIK4|GRIN2A|CDK5R1|GRIK2	http://amigo.geneontology.org/amigo/term/GO:0035235
Gene Ontology	GO:0005764	lysosome	24	165	0.068681	SNX2|LAPTM4B|PRDX6|CHMP2B|IFNAR1|CPQ|RB1CC1|TSC2|SHKBP1|PLEKHF1|RNASE6|RAB38|DNASE2|CLN5|TMEM59|SRC|PLBD1|CALCRL|CTSA|CTSZ|WDR45B|PLA2G15|ARSA|EPG5	http://amigo.geneontology.org/amigo/term/GO:0005764
Gene Ontology	GO:1903861	positive regulation of dendrite extension	6	16	0.0691608	SYT4|CPNE6|NEDD4L|UNC13A|RASAL1|RIMS1	http://amigo.geneontology.org/amigo/term/GO:1903861
Gene Ontology	GO:0004674	protein serine/threonine kinase activity	29	214	0.0691608	TGFBR2|MKNK1|IKBKB|AKT1|AKT2|MAP2K5|RAF1|PIK3CA|CDK17|FASTK|TRPM7|ERN1|PRKCI|PRKCH|TSSK4|STK11|VRK1|WNK2|PKN2|CSNK1G2|CSNK1G1|TAOK3|STK32C|RIOK3|TLK1|RPS6KA5|HIPK2|BMPR2|CDK5	http://amigo.geneontology.org/amigo/term/GO:0004674
Gene Ontology	GO:0043621	protein self-association	10	43	0.0693445	PTH1R|TCF4|FOXP1|RYR2|SLC9A3R1|CCDC88C|AGXT|SGTA|KCTD9|MALT1	http://amigo.geneontology.org/amigo/term/GO:0043621
Gene Ontology	GO:0000977	RNA polymerase II transcription regulatory region sequence-specific DNA binding	28	205	0.0722071	ONECUT3|HIF1A|ZNF19|REL|FERD3L|IKZF1|KLF12|GBX1|DMBX1|ZFP3|GLI3|TBX19|TESMIN|NFXL1|ASCL1|RXRG|SIM1|ASCL4|LMX1B|CUX1|OSR2|MEF2C|PURB|ZBTB43|MEF2D|HES1|HES5|NR2E1	http://amigo.geneontology.org/amigo/term/GO:0000977
Gene Ontology	GO:0042531	positive regulation of tyrosine phosphorylation of STAT protein	9	36	0.0722071	IL31RA|ERBB4|TNFSF18|IL6ST|IL21|HES1|LYN|KIT|HES5	http://amigo.geneontology.org/amigo/term/GO:0042531
Gene Ontology	GO:0090263	positive regulation of canonical Wnt signaling pathway	15	84	0.0728186	LGR5|USP8|RSPO1|LRRK2|SRC|WNK2|EGFR|WNT10B|JRK|CSNK1G2|CSNK1G1|LYPD6|ASPM|DAPK3|ROR2	http://amigo.geneontology.org/amigo/term/GO:0090263
Gene Ontology	GO:0097484	dendrite extension	4	6	0.0733292	STK11|SH3GL2|CYFIP1|CYFIP2	http://amigo.geneontology.org/amigo/term/GO:0097484
Gene Ontology	GO:0022612	gland morphogenesis	4	6	0.0733292	PLAG1|SLC9A3R1|GDF7|NKX2-3	http://amigo.geneontology.org/amigo/term/GO:0022612
Gene Ontology	GO:0007605	sensory perception of sound	17	102	0.0748192	CCDC50|ATP2B2|LRIG2|USH2A|OTOGL|SLC9A3R1|THRB|USP53|DCDC2|GRXCR1|ATP6V0A4|ATP8B1|SOBP|GRM7|CNTN5|SPTBN4|MYO7B	http://amigo.geneontology.org/amigo/term/GO:0007605
Gene Ontology	GO:0045165	cell fate commitment	10	44	0.0762631	SOX5|ERBB4|WNT10B|GDF7|NR2E1|WNT5B|ONECUT1|GATA5|ROR2|WNT7B	http://amigo.geneontology.org/amigo/term/GO:0045165
Gene Ontology	GO:0070700	BMP receptor binding	5	11	0.0762631	BMP7|SRC|BMP8A|BMP8B|BMP6	http://amigo.geneontology.org/amigo/term/GO:0070700
Gene Ontology	GO:0006511	ubiquitin-dependent protein catabolic process	27	197	0.0772025	USP8|WWP1|PSMD11|SPSB3|USP50|ANKIB1|CMIP|USP21|UBE3A|APEX1|FBXL14|RNF150|FEM1C|CNOT4|SIAH3|SPOP|MYLIP|UCHL1|RNF19A|RNF166|FBXL5|FBXL7|CUL4A|RNF148|UBE2Z|HECW1|RNF125	http://amigo.geneontology.org/amigo/term/GO:0006511
Gene Ontology	GO:0007528	neuromuscular junction development	7	23	0.0777507	ERBB2|LRRK2|CACNB2|ALS2|AGRN|UNC13A|CACNA2D2	http://amigo.geneontology.org/amigo/term/GO:0007528
Gene Ontology	GO:0060090	molecular adaptor activity	11	52	0.0777507	SLC9A3R2|SLC9A3R1|ITSN2|SEPT2|SGTA|DLGAP4|SEPT5|SEPT7|SEPT12|SEPT10|SASH1	http://amigo.geneontology.org/amigo/term/GO:0060090
Gene Ontology	GO:0005819	spindle	12	60	0.0777507	VRK1|HSPB1|ASPM|MYH9|SPECC1L|AKT1|MICAL3|MAP2K5|SEPT7|SEPT2|MAPRE1|SEPT12	http://amigo.geneontology.org/amigo/term/GO:0005819
Gene Ontology	GO:0043065	positive regulation of apoptotic process	23	159	0.078447	TGM2|ERCC3|SUDS3|BBC3|BIN1|ALDH1A2|NCOA1|WNT10B|APBB2|CSRNP3|GRIN2A|SLIT2|MAP3K20|NET1|FRZB|HMGA2|PDIA3|RHOB|BMP7|DDX20|IRF5|UBE2Z|PPID	http://amigo.geneontology.org/amigo/term/GO:0043065
Gene Ontology	GO:0042981	regulation of apoptotic process	14	77	0.078447	LCMT1|TRAF3|ZBTB7A|CIDEA|HS1BP3|TRIM24|LRP5|APEX1|AKT1|DDX42|JAK2|PHLPP1|IKZF3|ESR1	http://amigo.geneontology.org/amigo/term/GO:0042981
Gene Ontology	GO:0007189	adenylate cyclase-activating G protein-coupled receptor signaling pathway	14	77	0.078447	LGR5|ADORA2A|PTH1R|ADCY3|ADGRF1|CALCRL|MC2R|PTGER3|UCN3|S1PR2|TSHR|GPR26|ADGRB1|LHCGR	http://amigo.geneontology.org/amigo/term/GO:0007189
Gene Ontology	GO:0071320	cellular response to cAMP	8	30	0.078447	CRHBP|KCNH1|WNT10B|RAP1A|PDE2A|AQP8|RAPGEF2|PIK3CG	http://amigo.geneontology.org/amigo/term/GO:0071320
Gene Ontology	GO:0048469	cell maturation	8	30	0.078447	PTH1R|SOX10|ASCL1|IL21|CBFB|HES1|HES5|GDF11	http://amigo.geneontology.org/amigo/term/GO:0048469
Gene Ontology	GO:0007009	plasma membrane organization	6	17	0.0786495	DYSF|MTSS1L|SLC9A3R1|SPTA1|MTSS1|SPTBN1	http://amigo.geneontology.org/amigo/term/GO:0007009
Gene Ontology	GO:0007169	transmembrane receptor protein tyrosine kinase signaling pathway	14	78	0.0843168	ERBB2|DDR1|ERBB4|CASS4|DDR2|EPHA5|EPHA10|EGFR|KIT|EPHA7|INSR|DOK5|HCK|LYN	http://amigo.geneontology.org/amigo/term/GO:0007169
Gene Ontology	GO:0061630	ubiquitin protein ligase activity	28	211	0.0899309	DTX2|WWP1|RNF24|ANKIB1|RNF175|PELI1|UBE3A|NEURL2|RNF138|RNF150|SH3RF3|SIAH3|TRIM24|IRF2BPL|HERC2|MYLIP|RNF170|RNF19A|RNF166|RNF165|BTRC|TRIM9|RNF148|HECW1|RNF125|TRIM2|MGRN1|TRIM6	http://amigo.geneontology.org/amigo/term/GO:0061630
Gene Ontology	GO:0032496	response to lipopolysaccharide	12	62	0.0899309	PTGFR|NOS3|PELI1|AKIRIN2|CASP1|TAB2|SMAD6|GGT5|SRR|IFNAR1|ADAM17|TRIM6	http://amigo.geneontology.org/amigo/term/GO:0032496
Gene Ontology	GO:0006997	nucleus organization	5	12	0.0899309	CHMP2B|CHMP4A|WDR73|BIN1|VPS4B	http://amigo.geneontology.org/amigo/term/GO:0006997
Gene Ontology	GO:0007213	G protein-coupled acetylcholine receptor signaling pathway	5	12	0.0899309	AGRN|PLCB1|CDK5R1|CHRM3|CHRM2	http://amigo.geneontology.org/amigo/term/GO:0007213
Gene Ontology	GO:0005940	septin ring	5	12	0.0899309	SEPT5|SEPT7|SEPT2|SEPT10|SEPT12	http://amigo.geneontology.org/amigo/term/GO:0005940
Gene Ontology	GO:0031435	mitogen-activated protein kinase kinase kinase binding	5	12	0.0899309	DAZAP2|MAPK8IP3|ROR2|TCF3|SASH1	http://amigo.geneontology.org/amigo/term/GO:0031435
Gene Ontology	GO:0001964	startle response	5	12	0.0899309	GRIN2A|GLRA1|CSMD1|GLRB|PCDH15	http://amigo.geneontology.org/amigo/term/GO:0001964
Gene Ontology	GO:0032153	cell division site	5	12	0.0899309	SEPT5|SEPT7|SEPT2|SEPT10|SEPT12	http://amigo.geneontology.org/amigo/term/GO:0032153
Gene Ontology	GO:0005892	acetylcholine-gated channel complex	5	12	0.0899309	CHRNA5|CHRNA6|CHRNB4|CHRNA9|CHRNA3	http://amigo.geneontology.org/amigo/term/GO:0005892
Gene Ontology	GO:0006508	proteolysis	43	368	0.0904159	PAPLN|MPND|METAP2|CPB2|ADAM32|CPQ|PRSS42|FGL2|ADAMTS4|ADAMTSL1|CPA1|CPA6|MST1|CPA5|CAPN10|RELN|APEH|DPP4|MALT1|NLN|PRSS54|DPP10|RNPEPL1|CTSA|PLAT|PIGS|GGT6|ADAM23|TMPRSS15|F10|PROZ|MMP2|FOLH1B|PGPEP1|GZMK|ANPEP|GGT5|METAP1D|MME|PAG16|PROC|XPNPEP1|MEP1B	http://amigo.geneontology.org/amigo/term/GO:0006508
Gene Ontology	GO:0016324	apical plasma membrane	26	192	0.0906549	PRKCI|PTK2|USH2A|STXBP3|ADAM17|SEPT7|PLPP1|SLC10A2|AMN|SLC9A3R2|SLC9A3R1|KCNK1|ATP6V1B2|DPP4|GP2|ERBB2|CUBN|DLL1|SLC2A9|ADCY8|ATP6V0A4|ATP8B1|SLC23A2|PTPRO|SLC1A1|ABCC2	http://amigo.geneontology.org/amigo/term/GO:0016324
Gene Ontology	GO:0000976	transcription regulatory region sequence-specific DNA binding	16	97	0.0906549	TP63|FOXP1|IRF5|IKZF1|ASH2L|ZNF148|HMGA2|MEF2C|KLF12|KLF16|VSX1|KLF1|MEF2D|ARID4A|WT1|SOX5	http://amigo.geneontology.org/amigo/term/GO:0000976
Gene Ontology	GO:0030676	Rac guanyl-nucleotide exchange factor activity	6	18	0.0906549	FARP2|PREX1|VAV3|ALS2|TIAM1|ARHGEF4	http://amigo.geneontology.org/amigo/term/GO:0030676
Gene Ontology	GO:0005525	GTP binding	39	326	0.09085	PCK2|TUBA8|DIRAS1|RAB39A|IRGQ|DNAJC27|RAB6A|RAP1A|INSR|SEPT5|SEPT7|SEPT2|RAB37|GNL2|RHEBL1|LRRK2|ARF3|RAB38|SEPT10|SEPT12|GTPBP10|TSR1|GMPPB|OLA1|RAB3C|RHOB|ADSSL1|TUBB1|RAB40B|RAB27A|TUBAL3|AK3|RTCB|AK4|ACSM1|RHOH|ARHGAP35|THG1L|EEF2	http://amigo.geneontology.org/amigo/term/GO:0005525
Gene Ontology	GO:0003344	pericardium morphogenesis	4	7	0.09085	BMP7|TBX20|BMP5|SOS1	http://amigo.geneontology.org/amigo/term/GO:0003344
Gene Ontology	GO:0006336	DNA replication-independent nucleosome assembly	4	7	0.09085	HAT1|IPO4|UBN1|CABIN1	http://amigo.geneontology.org/amigo/term/GO:0006336
Gene Ontology	GO:0030673	axolemma	4	7	0.09085	MYO1D|SPTBN1|SLC1A2|MAPK8IP3	http://amigo.geneontology.org/amigo/term/GO:0030673
Gene Ontology	GO:0031146	SCF-dependent proteasomal ubiquitin-dependent protein catabolic process	9	39	0.0923002	FBXL3|BTRC|FBXL5|FBXL7|CUL4A|FBXL15|FBXL14|CMIP|FBXW4	http://amigo.geneontology.org/amigo/term/GO:0031146
Gene Ontology	GO:0034451	centriolar satellite	14	80	0.0932582	TAP1|BBS9|FNIP2|DYSF|RAD23A|ZNF365|CCDC113|CEP290|KNSTRN|FLII|NLRC3|ITGB1BP1|DDAH2|DCDC2	http://amigo.geneontology.org/amigo/term/GO:0034451
Gene Ontology	GO:0050804	modulation of chemical synaptic transmission	10	47	0.094809	GRID2|GRIK2|NLGN1|GRIK4|CACNA1B|PTPRA|DGKB|NRG3|PSMC5|BCR	http://amigo.geneontology.org/amigo/term/GO:0050804
Gene Ontology	GO:0030165	PDZ domain binding	11	55	0.094809	SRR|LLGL2|GRID2|SLC9A3R1|CCDC88C|TMEM88B|NLGN1|SSTR2|RAPGEF2|ADAM17|ADGRB1	http://amigo.geneontology.org/amigo/term/GO:0030165
Gene Ontology	GO:0007346	regulation of mitotic cell cycle	8	32	0.094809	THAP1|DAPK3|ASCL1|TP73|MCIDAS|CKS2|GBF1|IQGAP1	http://amigo.geneontology.org/amigo/term/GO:0007346
Gene Ontology	GO:0007416	synapse assembly	8	32	0.094809	SDK1|SDK2|ERBB4|ADGRF1|NRXN3|CDK5|CDH2|SHANK3	http://amigo.geneontology.org/amigo/term/GO:0007416
Gene Ontology	GO:0008528	G protein-coupled peptide receptor activity	7	25	0.094809	LGR5|PTH1R|CALCRL|VIPR2|TSHR|SCTR|LHCGR	http://amigo.geneontology.org/amigo/term/GO:0008528
Gene Ontology	GO:0071479	cellular response to ionizing radiation	7	25	0.094809	FIGNL1|BLM|TNKS1BP1|RAD51|RHOB|BBC3|NET1	http://amigo.geneontology.org/amigo/term/GO:0071479
Gene Ontology	GO:0048365	Rac GTPase binding	9	40	0.102439	CYFIP1|CYFIP2|MTSS1L|SRGAP3|CORO1C|ARHGAP17|NOXA1|IQGAP1|NCKAP1	http://amigo.geneontology.org/amigo/term/GO:0048365
Gene Ontology	GO:0005794	Golgi apparatus	67	639	0.102439	LMF1|LAPTM4A|RAB39A|GORASP2|SMAD6|RAB6A|AP3M2|SCRG1|OLFM3|AP3S1|CPQ|SFTA2|RAF1|TMEM115|FKRP|RAB37|ATP8B3|SLC39A11|DYSF|ARAP1|ARF3|ZNF148|HIP1|UHMK1|DDX54|FBXW8|DYM|CLN5|MGAT5B|P3H2|B4GALT3|LYN|ATG9B|MAPRE1|AP3B1|SCAMP4|NOS3|TPST2|ST3GAL5|JAM3|CUBN|CPTP|COG1|GPSM1|TSC2|RNF24|CEP83|GDF15|GALNT2|OSBPL11|GALNT12|KIF1C|RIPOR1|APP|ESR1|SYT4|TP73|PDE2A|TLR2|RNF148|ARHGAP32|ATP6V0A1|WWOX|MPIG6B|ALKBH5|PR…	http://amigo.geneontology.org/amigo/term/GO:0005794
Gene Ontology	GO:0060395	SMAD protein signal transduction	10	48	0.104547	BMP7|BMP6|BMP8A|BMP8B|GDF7|HIPK2|MSTN|ROR2|GDF11|ATOH8	http://amigo.geneontology.org/amigo/term/GO:0060395
Gene Ontology	GO:0016604	nuclear body	29	226	0.104547	KLHDC2|CDT1|RORC|SMAD6|CELF3|ATF7IP|REXO1|AFF3|MED7|NPHP4|SUDS3|UBN1|EHMT1|ITGB1BP1|THRB|LSM11|KNL1|ZWINT|CENPO|PKN2|CORIN|MCIDAS|PAPOLG|TINF2|INCA1|GEMIN5|TARBP2|ATP8B1|TRIP4	http://amigo.geneontology.org/amigo/term/GO:0016604
Gene Ontology	GO:0005615	extracellular space	94	952	0.104723	CPA6|IL21|CPQ|FBLN1|ADAMTS4|LINGO4|LINGO2|SERPINC1|WNT10B|SUSD2|RELN|GP2|FAM19A4|FAM19A5|FAM19A2|BMP8A|BMP8B|RNASE6|ENPP1|CTSZ|FLRT2|SERPINB5|BMP7|BMP6|NRG2|APP|CPB2|KIT|PLTP|ANGPTL2|WNT7B|PRSS42|ADNP|HP|AMN|CPA1|TNXB|MST1|CPA5|LRRTM4|GDF11|PRSS54|JAM3|FRZB|ADA2|MSTN|FGF6|F10|WFDC2|PLA2G15|SCUBE1|LRIG2|SPOCK1|WNT5B|PROC|OLFM3|SOSTDC1|CBLN4|ADGRB1|COL5A1|PROZ|F7|CD109|FGL2|GNRH1|NPFF|IL12A|LRRC24|…	http://amigo.geneontology.org/amigo/term/GO:0005615
Gene Ontology	GO:0031105	septin complex	5	13	0.104723	SEPT5|SEPT7|SEPT2|SEPT10|SEPT12	http://amigo.geneontology.org/amigo/term/GO:0031105
Gene Ontology	GO:0035269	protein O-linked mannosylation	5	13	0.104723	ISPD|TMTC4|TMTC1|DPM1|FKRP	http://amigo.geneontology.org/amigo/term/GO:0035269
Gene Ontology	GO:0046855	inositol phosphate dephosphorylation	5	13	0.104723	MTMR7|INPP5A|IMPA2|INPP1|INPP5E	http://amigo.geneontology.org/amigo/term/GO:0046855
Gene Ontology	GO:0032509	endosome transport via multivesicular body sorting pathway	5	13	0.104723	CHMP2B|CHMP3|VPS37C|VPS37A|LAPTM4B	http://amigo.geneontology.org/amigo/term/GO:0032509
Gene Ontology	GO:0000030	mannosyltransferase activity	5	13	0.104723	DPY19L1|PIGB|ALG1|TMTC1|TMTC4	http://amigo.geneontology.org/amigo/term/GO:0000030
Gene Ontology	GO:0002062	chondrocyte differentiation	8	33	0.105528	PTH1R|SOX10|WNT10B|HMGA2|OSR2|MEF2C|MEF2D|WNT5B	http://amigo.geneontology.org/amigo/term/GO:0002062
Gene Ontology	GO:0031901	early endosome membrane	12	65	0.107376	SNX3|SNX2|KCNH1|PLD3|SORCS2|SNX4|EGFR|SNX27|ZFYVE9|TMEM163|LLGL1|SLC1A1	http://amigo.geneontology.org/amigo/term/GO:0031901
Gene Ontology	GO:0008150	biological_process	7	26	0.107376	SBNO2|PELI1|FAM210B|ZFP3|RTF2|MRPL9|BSCL2	http://amigo.geneontology.org/amigo/term/GO:0008150
Gene Ontology	GO:0005874	microtubule	23	167	0.107708	STIM1|TUBA8|DCLK2|KIF23|IQGAP1|HSPH1|DYNC1I1|MAPRE1|RMDN3|DYSF|RMDN1|TTLL9|KCNAB2|TUBB1|DCDC2|FSD1|TUBAL3|KIF1A|KIF1C|KIF5C|TBCA|MAPT|TUBGCP4	http://amigo.geneontology.org/amigo/term/GO:0005874
Gene Ontology	GO:0005902	microvillus	10	49	0.112621	STARD10|SLC10A2|LRRK2|JAM3|MYO1G|SLC9A3R1|MYO1D|WWOX|ATP6V1B2|MYO7B	http://amigo.geneontology.org/amigo/term/GO:0005902
Gene Ontology	GO:0043116	negative regulation of vascular permeability	4	8	0.116573	SLIT2|ARHGAP35|PTPRJ|PDE2A	http://amigo.geneontology.org/amigo/term/GO:0043116
Gene Ontology	GO:0000902	cell morphogenesis	12	66	0.117075	IL7R|AP3B1|CDH12|UPK3A|TBCC|CYFIP2|EGFR|CDH8|SSH1|PTPRO|SLC39A3|NCKAP1	http://amigo.geneontology.org/amigo/term/GO:0000902
Gene Ontology	GO:0007032	endosome organization	8	34	0.119463	USP8|PLEKHF1|LAPTM4B|ALS2|USP50|STX6|CHMP2B|ARFGEF2	http://amigo.geneontology.org/amigo/term/GO:0007032
Gene Ontology	GO:0043488	regulation of mRNA stability	6	20	0.121189	PUM2|PCID2|APEX1|FXR1|ZC3H14|ALKBH5	http://amigo.geneontology.org/amigo/term/GO:0043488
Gene Ontology	GO:0098685	Schaffer collateral - CA1 synapse	11	58	0.121324	GSG1L|ADCY8|NRXN1|PLAT|BSN|DVL1|PTPRA|DGKB|P2RX3|ITPR1|BCR	http://amigo.geneontology.org/amigo/term/GO:0098685
Gene Ontology	GO:1900087	positive regulation of G1/S transition of mitotic cell cycle	7	27	0.123045	PLCB1|EGFR|LSM11|CUL4A|AKT1|ADAM17|CDC45	http://amigo.geneontology.org/amigo/term/GO:1900087
Gene Ontology	GO:0045727	positive regulation of translation	9	42	0.123045	ERBB2|RBMS3|TARBP2|PAIP1|FXR1|PRR16|PCIF1|CTIF|NAT10	http://amigo.geneontology.org/amigo/term/GO:0045727
Gene Ontology	GO:0043495	protein-membrane adaptor activity	5	14	0.126081	SUN3|SLC9A3R1|MYH9|SLC9A3R2|SUN5	http://amigo.geneontology.org/amigo/term/GO:0043495
Gene Ontology	GO:0034063	stress granule assembly	5	14	0.126081	PUM2|CIRBP|G3BP1|GRB7|DYNC1H1	http://amigo.geneontology.org/amigo/term/GO:0034063
Gene Ontology	GO:0061640	cytoskeleton-dependent cytokinesis	5	14	0.126081	SEPT5|SEPT7|SEPT2|SEPT10|SEPT12	http://amigo.geneontology.org/amigo/term/GO:0061640
Gene Ontology	GO:2001256	regulation of store-operated calcium entry	5	14	0.126081	HOMER1|STIM1|HOMER3|HOMER2|SLC8B1	http://amigo.geneontology.org/amigo/term/GO:2001256
Gene Ontology	GO:0017137	Rab GTPase binding	16	103	0.126639	MICALL1|MICALL2|LLGL2|LLGL1|RPH3AL|TBC1D2|TBC1D22A|TBC1D22B|RIMS1|HPS4|MICAL3|SGSM2|SGSM1|TBC1D17|PICALM|NGFR	http://amigo.geneontology.org/amigo/term/GO:0017137
Gene Ontology	GO:0006470	protein dephosphorylation	15	94	0.127929	PPP2R1A|STK11|PHLPP1|LRRK2|PTPRZ1|BTRC|PPM1H|DUSP28|DUSP19|PTPRA|PTPRO|PPP2R5C|PTPRJ|CTDSP2|DUSP27	http://amigo.geneontology.org/amigo/term/GO:0006470
Gene Ontology	GO:0031594	neuromuscular junction	11	59	0.129969	MYH9|CHRNE|APP|SLC5A7|CDK5R1|CDK5|DLGAP4|UNC13A|TRIP4|SYNGR3|SPOCK1	http://amigo.geneontology.org/amigo/term/GO:0031594
Gene Ontology	GO:0035091	phosphatidylinositol binding	12	68	0.135116	SNX2|PLEKHF1|HS1BP3|PLEKHF2|SNX4|KIF16B|ESYT2|GRB7|ITPR1|HIP1|SNX27|SEPT12	http://amigo.geneontology.org/amigo/term/GO:0035091
Gene Ontology	GO:0007275	multicellular organism development	23	172	0.13553	CDH12|EPHA7|EPHA5|EGFR|INSR|CDH8|FSTL5|DNASE2|POU6F1|FLII|RELN|SPINK5|ERBB2|PDGFA|ERBB4|ARVCF|PSME4|POU5F1|EPHA10|DDR2|DDR1|SIAH3|KIT	http://amigo.geneontology.org/amigo/term/GO:0007275
Gene Ontology	GO:0001657	ureteric bud development	7	28	0.13553	BMP7|SIM1|SMAD6|ROBO2|BMPER|GDF11|SLIT2	http://amigo.geneontology.org/amigo/term/GO:0001657
Gene Ontology	GO:0030178	negative regulation of Wnt signaling pathway	7	28	0.13553	SOX30|SOSTDC1|FRZB|GRB10|WWOX|APCDD1|NXN	http://amigo.geneontology.org/amigo/term/GO:0030178
Gene Ontology	GO:0048813	dendrite morphogenesis	7	28	0.13553	ELAVL4|CTNNA2|KIDINS220|DVL1|CDK5|PICALM|DCDC2	http://amigo.geneontology.org/amigo/term/GO:0048813
Gene Ontology	GO:0009755	hormone-mediated signaling pathway	7	28	0.13553	LGR5|OSTN|LHCGR|THRB|UCN3|TSHR|ASIP	http://amigo.geneontology.org/amigo/term/GO:0009755
Gene Ontology	GO:0031032	actomyosin structure organization	6	21	0.13553	EPB41L2|LIMCH1|MYH9|FRMD5|TRPM7|FRMD3	http://amigo.geneontology.org/amigo/term/GO:0031032
Gene Ontology	GO:0010634	positive regulation of epithelial cell migration	6	21	0.13553	TGFBR2|SRC|SOX10|DOCK5|RTN4|RREB1	http://amigo.geneontology.org/amigo/term/GO:0010634
Gene Ontology	GO:0090314	positive regulation of protein targeting to membrane	6	21	0.13553	ERBB2|AKT2|CDK5R1|CDK5|MIEF2|ITGB1BP1	http://amigo.geneontology.org/amigo/term/GO:0090314
Gene Ontology	GO:0007601	visual perception	17	114	0.136306	ABCA4|RAX2|IMPG2|AIPL1|RP1|UNC119|GLRA1|RDH5|GLRB|PRPH2|CNGA1|CLN5|CRYBB1|VSX1|NR2E1|PCDH15|CRYBA4	http://amigo.geneontology.org/amigo/term/GO:0007601
Gene Ontology	GO:0006974	cellular response to DNA damage stimulus	20	143	0.137081	UFL1|NFATC2|POLB|IMMP2L|ZRANB3|ASH2L|PSME4|STK11|CUL4A|UBA7|ZBTB42|HERC2|STXBP4|RAD51|ZC3H12A|PCLAF|LYN|VAV3|MACROD2|MCM8	http://amigo.geneontology.org/amigo/term/GO:0006974
Gene Ontology	GO:0005515	protein binding	28	224	0.138488	RASSF9|PABPC1|CRYAB|IL12A|AKT1|RAPGEF2|NPHP4|CPSF3|IKZF3|CCNA2|UPK3A|PIK3CA|PDE1A|CALCRL|DNASE1|PRPH2|NPBWR1|COPE|MTPN|CSNK2B|KCNJ3|MICALL1|TBCD|CEP290|MAPT|HSP90AA1|PPID|ADAR	http://amigo.geneontology.org/amigo/term/GO:0005515
Gene Ontology	GO:0051015	actin filament binding	23	173	0.138488	CYFIP1|MYO1G|MYO1D|EGFR|CORO1C|PSTPIP2|HIP1|IQGAP1|BIN1|AVIL|MYH9|CDK5R1|NEXN|FLII|KLHL17|ABLIM1|ABLIM3|CORO2A|CTNNA2|CTNNA3|LCP1|LIMA1|MYO7B	http://amigo.geneontology.org/amigo/term/GO:0051015
Gene Ontology	GO:0032045	guanyl-nucleotide exchange factor complex	4	9	0.141133	WDR41|PDE3B|RAP1A|RASGRP3	http://amigo.geneontology.org/amigo/term/GO:0032045
Gene Ontology	GO:0000778	condensed nuclear chromosome kinetochore	4	9	0.141133	CENPO|REC8|PELI1|NUF2	http://amigo.geneontology.org/amigo/term/GO:0000778
Gene Ontology	GO:0007190	activation of adenylate cyclase activity	4	9	0.141133	LGR5|TSHR|RAF1|LHCGR	http://amigo.geneontology.org/amigo/term/GO:0007190
Gene Ontology	GO:0000722	telomere maintenance via recombination	4	9	0.141133	RAD51C|NSMCE2|RAD51|RAD50	http://amigo.geneontology.org/amigo/term/GO:0000722
Gene Ontology	GO:1901998	toxin transport	8	36	0.141203	SCFD1|CASP1|RAB40B|DNAJC17|ATP6V0A1|TRIP4|BBC3|MEP1B	http://amigo.geneontology.org/amigo/term/GO:1901998
Gene Ontology	GO:0005759	mitochondrial matrix	20	144	0.141514	IVD|ACSS3|LRRK2|BLOC1S1|TSFM|AK3|ACSS1|PCCA|TRAP1|PDE2A|ACSM1|GADD45GIP1|DARS2|ALDH1B1|MCCC1|RAD51|GOT2|AK4|SHMT2|GCDH	http://amigo.geneontology.org/amigo/term/GO:0005759
Gene Ontology	GO:0019904	protein domain specific binding	20	144	0.141514	DNAJC6|MYO1D|CCNA2|MYH9|ARHGEF4|KPNB1|HIF1A|CSNK2B|CHMP2B|ZFYVE9|DDX6|INSC|KCNN2|CACYBP|STX18|HOMER3|SCN5A|IKZF1|IQGAP1|ANGEL1	http://amigo.geneontology.org/amigo/term/GO:0019904
Gene Ontology	GO:0016607	nuclear speck	35	299	0.142132	HIF1A|SLU7|SRSF11|RAF1|SAP130|RREB1|ADAMTS4|CHD5|MECOM|SON|APEX1|GLI3|ZC3H14|FAM107A|PLAG1|PLCB1|OSGEP|SPOP|PSME4|SERPINB12|GTF2H4|POLR2D|TCIM|RBM19|RFXAP|SRPK2|DAZAP2|CNOT7|DDX42|TFIP11|MEF2C|ATP6V0A1|PPIE|ALKBH5|CKAP4	http://amigo.geneontology.org/amigo/term/GO:0016607
Gene Ontology	GO:0005813	centrosome	42	375	0.142132	CLUAP1|ERC1|CEP57L1|KIAA0586|KIF23|NPHP4|ZFYVE19|NUP62|CCNJL|BOD1|UNC119|ALMS1|VPS37A|APEX1|ENTR1|AURKA|MKKS|MAPRE1|LRRC7|NDN|CEP41|PKN2|ALS2|CEP89|ATF5|VPS4B|DYNC1H1|RITA1|EEF1AKMT3|FBXL7|KIZ|PCGF5|PLAG1|TBCD|BBS7|CEP290|WDR35|CEP76|CDC45|PDE4D|TRIP4|TUBGCP4	http://amigo.geneontology.org/amigo/term/GO:0005813
Gene Ontology	GO:0010569	regulation of double-strand break repair via homologous recombination	5	15	0.142132	FIGN|ZNF365|SIRT6|RAD51|FIGNL1	http://amigo.geneontology.org/amigo/term/GO:0010569
Gene Ontology	GO:0003180	aortic valve morphogenesis	5	15	0.142132	SOX10|TBX20|SMAD6|GATA5|NOS3	http://amigo.geneontology.org/amigo/term/GO:0003180
Gene Ontology	GO:0002009	morphogenesis of an epithelium	5	15	0.142132	SOX10|FREM2|FRAS1|SERPINB5|PCDH15	http://amigo.geneontology.org/amigo/term/GO:0002009
Gene Ontology	GO:2001222	regulation of neuron migration	5	15	0.142132	NSMF|ZSWIM6|FLRT2|LRIG2|CTNNA2	http://amigo.geneontology.org/amigo/term/GO:2001222
Gene Ontology	GO:0005911	cell-cell junction	18	125	0.142589	LIN7A|PRKCH|HEG1|ARVCF|APP|NPHP4|USP53|PRKD1|PTPRJ|LIMS2|AKT1|FLRT2|NGFR|RAPGEF2|ADAM17|KRIT1|KIT|CADM3	http://amigo.geneontology.org/amigo/term/GO:0005911
Gene Ontology	GO:0007010	cytoskeleton organization	11	61	0.144005	ZRANB1|ZMYM4|GAN|SOX10|MAP3K20|MICAL3|ARC|PCLO|SPTBN4|ZNF135|SPTBN1	http://amigo.geneontology.org/amigo/term/GO:0007010
Gene Ontology	GO:0001726	ruffle	11	61	0.144005	LCP1|CYFIP1|LIMA1|SLC9A3R1|MYH9|ALS2|SH2B2|ATP6V1B2|TRPM7|ITGB1BP1|IQGAP1	http://amigo.geneontology.org/amigo/term/GO:0001726
Gene Ontology	GO:0045747	positive regulation of Notch signaling pathway	7	29	0.145892	TP63|ASCL1|TSPAN14|DLL1|HES1|ITGB1BP1|HES5	http://amigo.geneontology.org/amigo/term/GO:0045747
Gene Ontology	GO:0099061	integral component of postsynaptic density membrane	7	29	0.145892	GSG1L|ERBB4|GRID2|NRCAM|GRIA1|GRIN2A|PTPRO	http://amigo.geneontology.org/amigo/term/GO:0099061
Gene Ontology	GO:0007200	phospholipase C-activating G protein-coupled receptor signaling pathway	7	29	0.145892	PTH1R|LHCGR|ESR1|NTSR2|PTGER3|OPRK1|GPR139	http://amigo.geneontology.org/amigo/term/GO:0007200
Gene Ontology	GO:0005178	integrin binding	14	88	0.14593	SRC|PTK2|JAM3|S1PR2|CALR|MYH9|PTPRZ1|LGALS8|ISG15|ADAM17|FRMD5|LCP1|ITGB1BP1|ESM1	http://amigo.geneontology.org/amigo/term/GO:0005178
Gene Ontology	GO:0090630	activation of GTPase activity	13	79	0.14593	MTSS1L|TIAM1|TBC1D22B|TBC1D2|TBC1D22A|RANGAP1|RABGAP1L|CORO1C|AKT2|SGSM2|SGSM1|TBC1D17|BCR	http://amigo.geneontology.org/amigo/term/GO:0090630
Gene Ontology	GO:0004725	protein tyrosine phosphatase activity	13	79	0.14593	PTPRN2|PTPN21|PTPRQ|CDKN3|DNAJC6|PTPRZ1|MTMR7|PTPRA|SSH1|PTPRO|DUSP16|PTPRJ|PALD1	http://amigo.geneontology.org/amigo/term/GO:0004725
Gene Ontology	GO:0009617	response to bacterium	13	79	0.14593	SNX3|SLC10A2|CUBN|SLC17A5|HP|NAALADL2|FKBP5|NEXN|DGKB|HMCN1|BANK1|IKZF3|MS4A1	http://amigo.geneontology.org/amigo/term/GO:0009617
Gene Ontology	GO:0046875	ephrin receptor binding	6	22	0.146399	SRC|EFNA2|PIK3CG|SIPA1L1|ANKS1B|LYN	http://amigo.geneontology.org/amigo/term/GO:0046875
Gene Ontology	GO:0097150	neuronal stem cell population maintenance	6	22	0.146399	ASPM|DLL1|IGF2BP1|HES1|CDH2|HES5	http://amigo.geneontology.org/amigo/term/GO:0097150
Gene Ontology	GO:0010800	positive regulation of peptidyl-threonine phosphorylation	6	22	0.146399	BMP7|UBE2K|S1PR2|APP|TNKS1BP1|TRIM6	http://amigo.geneontology.org/amigo/term/GO:0010800
Gene Ontology	GO:0016192	vesicle-mediated transport	16	107	0.147167	AP3B1|SYT4|KIF1A|SYT1|KIF1C|ARF3|SFT2D2|SPIRE1|SYT10|AP3M2|RAB38|SFT2D3|STXBP3|AP3S1|STXBP6|MAPK8IP3	http://amigo.geneontology.org/amigo/term/GO:0016192
Gene Ontology	GO:0097110	scaffold protein binding	8	37	0.148799	SRC|NOS3|GRID2|KCNH2|DLL1|NLGN1|SCN5A|PDE4D	http://amigo.geneontology.org/amigo/term/GO:0097110
Gene Ontology	GO:0015631	tubulin binding	8	37	0.148799	TTLL6|LRRK2|TTLL9|TBCC|TBCA|ATF5|CACYBP|RITA1	http://amigo.geneontology.org/amigo/term/GO:0015631
Gene Ontology	GO:0006469	negative regulation of protein kinase activity	9	45	0.148799	PPM1E|MLLT1|SMCR8|AKT1|DVL1|AKT1S1|SMYD3|ITGB1BP1|DUS2	http://amigo.geneontology.org/amigo/term/GO:0006469
Gene Ontology	GO:0035335	peptidyl-tyrosine dephosphorylation	14	89	0.153157	PTPRN2|PTPRT|PTPN21|CDKN3|DNAJC6|PTPRZ1|MTMR7|PTPRD|PTPRA|SSH1|PTPRO|PALD1|PTPRJ|PTPN4	http://amigo.geneontology.org/amigo/term/GO:0035335
Gene Ontology	GO:0000922	spindle pole	13	80	0.15445	CEP128|NUP62|RMDN3|RMDN1|DYNC1I1|UNC119|CEP89|BOD1|AURKA|VPS4B|WDR73|TUBGCP4|WDR60	http://amigo.geneontology.org/amigo/term/GO:0000922
Gene Ontology	GO:0001701	in utero embryonic development	23	177	0.155612	PTH1R|ZNF335|SLC5A7|CMIP|SLC39A3|APOB|SOX10|MYH9|GLI3|TGFBR2|NOS3|HEG1|RCN1|KIDINS220|CCM2|SEC24D|NXN|MAPK8IP3|APBA3|RTCB|ADCY9|EMX1|CUL4A	http://amigo.geneontology.org/amigo/term/GO:0001701
Gene Ontology	GO:0032091	negative regulation of protein binding	10	54	0.15653	LRRK2|CFHR5|LRPAP1|TEX14|TFIP11|AKT1|DVL1|AURKA|ITGB1BP1|PEX14	http://amigo.geneontology.org/amigo/term/GO:0032091
Gene Ontology	GO:0007050	cell cycle arrest	10	54	0.15653	TCF4|PMP22|CDKN3|WNT10B|STK11|TP73|APBB2|ZBTB49|MAP3K20|ERN1	http://amigo.geneontology.org/amigo/term/GO:0007050
Gene Ontology	GO:0010629	negative regulation of gene expression	15	99	0.15653	SMCR8|UPK3B|DYSF|APP|HIF1A|MEF2C|AKT1|AURKA|RBMS3|MKKS|GATA5|PLAG1|CLDN5|PICALM|SH3GL2	http://amigo.geneontology.org/amigo/term/GO:0010629
Gene Ontology	GO:0030276	clathrin binding	7	30	0.15653	LRRK2|SYT1|DNAJC6|SYT4|SYT10|TOM1L1|HIP1	http://amigo.geneontology.org/amigo/term/GO:0030276
Gene Ontology	GO:0090503	RNA phosphodiester bond hydrolysis, exonucleolytic	7	30	0.15653	USB1|XRN2|ZC3H12A|CNOT3|CNOT2|CNOT7|ANGEL1	http://amigo.geneontology.org/amigo/term/GO:0090503
Gene Ontology	GO:0046326	positive regulation of glucose import	7	30	0.15653	PRKCI|C1QTNF2|INSR|CAPN10|AKT1|AKT2|SLC1A2	http://amigo.geneontology.org/amigo/term/GO:0046326
Gene Ontology	GO:0001782	B cell homeostasis	5	16	0.15653	MEF2C|RC3H1|LYN|SPNS2|SOS1	http://amigo.geneontology.org/amigo/term/GO:0001782
Gene Ontology	GO:0007271	synaptic transmission, cholinergic	5	16	0.15653	CHRNA5|CHRNA3|CHRM3|CHRNB4|SLC5A7	http://amigo.geneontology.org/amigo/term/GO:0007271
Gene Ontology	GO:0031122	cytoplasmic microtubule organization	8	38	0.15653	FIGN|FIGNL1|CLIP2|DVL1|VPS4B|DYNC1H1|WDR73|TUBGCP4	http://amigo.geneontology.org/amigo/term/GO:0031122
Gene Ontology	GO:0044325	ion channel binding	12	72	0.15653	SRC|DPP10|PIRT|LRRK2|KCND3|KCNAB2|NEDD4L|HOMER1|LYN|SCN5A|PDE4D|RIMS1	http://amigo.geneontology.org/amigo/term/GO:0044325
Gene Ontology	GO:0004888	transmembrane signaling receptor activity	12	72	0.15653	LGR5|LMBR1L|GLRA1|GLRB|CHADL|TLR2|CHRNA6|CD247|CHRNB4|CHRNE|GABBR2|CHRNA9	http://amigo.geneontology.org/amigo/term/GO:0004888
Gene Ontology	GO:0019901	protein kinase binding	35	305	0.15653	TEX14|HIF1A|SMCR8|AKT1|FRMD5|ITGB1BP1|IQGAP1|INKA1|CCNA2|TRAP1|MAP3K2|DVL1|CDK5R1|AURKA|RNF138|MAPRE1|TCF4|TRAF3|GRB7|CKS2|RHOH|AP2A1|RHOB|EXOC2|KIZ|TCL1A|ESR1|LYST|LLGL1|TP73|MAP3K12|TOM1L1|TRIP4|SCN5A|TRIM6	http://amigo.geneontology.org/amigo/term/GO:0019901
Gene Ontology	GO:0033628	regulation of cell adhesion mediated by integrin	4	10	0.15653	LYN|PTK2|ITGB1BP1|TESC	http://amigo.geneontology.org/amigo/term/GO:0033628
Gene Ontology	GO:0032446	protein modification by small protein conjugation	4	10	0.15653	ATG10|UBA7|SAE1|MOCS3	http://amigo.geneontology.org/amigo/term/GO:0032446
Gene Ontology	GO:0046548	retinal rod cell development	4	10	0.15653	RP1|NAGLU|RORB|NRL	http://amigo.geneontology.org/amigo/term/GO:0046548
Gene Ontology	GO:0016788	hydrolase activity, acting on ester bonds	4	10	0.15653	LIPK|LIPJ|PGAP3|LIPN	http://amigo.geneontology.org/amigo/term/GO:0016788
Gene Ontology	GO:0060134	prepulse inhibition	4	10	0.15653	DVL1|CTNNA2|NRXN1|GRID2	http://amigo.geneontology.org/amigo/term/GO:0060134
Gene Ontology	GO:0009792	embryo development ending in birth or egg hatching	4	10	0.15653	CDK5R1|ANKS6|OSR2|AKIRIN2	http://amigo.geneontology.org/amigo/term/GO:0009792
Gene Ontology	GO:0044666	MLL3/4 complex	4	10	0.15653	DYDC2|WDR5|DYDC1|ASH2L	http://amigo.geneontology.org/amigo/term/GO:0044666
Gene Ontology	GO:0045956	positive regulation of calcium ion-dependent exocytosis	4	10	0.15653	CACNA1B|SYT10|DOC2B|CDK5	http://amigo.geneontology.org/amigo/term/GO:0045956
Gene Ontology	GO:0048266	behavioral response to pain	4	10	0.15653	P2RX3|SCN9A|PIRT|VWA1	http://amigo.geneontology.org/amigo/term/GO:0048266
Gene Ontology	GO:0010763	positive regulation of fibroblast migration	4	10	0.15653	DDR2|AKT1|PTK2|BAG4	http://amigo.geneontology.org/amigo/term/GO:0010763
Gene Ontology	GO:0046933	proton-transporting ATP synthase activity, rotational mechanism	4	10	0.15653	ATP5MC1|ATP5F1E|ATP5PO|ATP5MC2	http://amigo.geneontology.org/amigo/term/GO:0046933
Gene Ontology	GO:0030902	hindbrain development	4	10	0.15653	BMP7|BMP5|GBX1|ALDH1A2	http://amigo.geneontology.org/amigo/term/GO:0030902
Gene Ontology	GO:0050995	negative regulation of lipid catabolic process	4	10	0.15653	BSCL2|FMC1|CIDEA|PDE3B	http://amigo.geneontology.org/amigo/term/GO:0050995
Gene Ontology	GO:0030159	signaling receptor complex adaptor activity	4	10	0.15653	SHANK3|GRIP2|NUP62|MAPK8IP3	http://amigo.geneontology.org/amigo/term/GO:0030159
Gene Ontology	GO:0008045	motor neuron axon guidance	6	23	0.15653	ERBB2|RNF165|KIF5C|RHOH|CDK5|SLIT2	http://amigo.geneontology.org/amigo/term/GO:0008045
Gene Ontology	GO:0000287	magnesium ion binding	24	190	0.160016	STK11|ATP9A|LRRK2|NT5C1A|WEE2|WEE1|MAP3K20|ERN1|TSSK4|CIB4|COMT|SRR|MAST1|ENO3|ADSSL1|MTPAP|SRPK2|RPS6KA5|THG1L|CERK|PDE2A|ATP8B3|ATP8B1|AASDHPPT	http://amigo.geneontology.org/amigo/term/GO:0000287
Gene Ontology	GO:0000139	Golgi membrane	30	253	0.160016	PGAP3|RAB39A|GORASP2|SEC24D|SEC16A|RNF175|GOLPH3|TMEM59|GRM6|MAPK8IP3|INPP5E|SCAMP4|TPST2|ST3GAL5|COPE|COG6|CUX1|RER1|ARFGEF1|ARFGEF2|SEC24B|GALNT2|B3GALNT2|GALNT12|CHST14|PLD3|TMEM50B|TMEM167B|RNF125|GBF1	http://amigo.geneontology.org/amigo/term/GO:0000139
Gene Ontology	GO:0012505	endomembrane system	12	73	0.160016	RHEBL1|TSNARE1|LRPAP1|SLC9A3R2|SLC9A3R1|RAB6A|RAB38|RNF24|ATP6V1B2|STX6|SLC27A1|CDC42EP1	http://amigo.geneontology.org/amigo/term/GO:0012505
Gene Ontology	GO:0015812	gamma-aminobutyric acid transport	3	5	0.160016	SLC6A13|SLC6A11|SLC6A1	http://amigo.geneontology.org/amigo/term/GO:0015812
Gene Ontology	GO:0008091	spectrin	3	5	0.160016	SPTA1|SPTBN4|SPTBN1	http://amigo.geneontology.org/amigo/term/GO:0008091
Gene Ontology	GO:0039702	viral budding via host ESCRT complex	3	5	0.160016	CHMP2B|CHMP4A|VPS4B	http://amigo.geneontology.org/amigo/term/GO:0039702
Gene Ontology	GO:1900746	regulation of vascular endothelial growth factor signaling pathway	3	5	0.160016	TCF4|CD63|DLL1	http://amigo.geneontology.org/amigo/term/GO:1900746
Gene Ontology	GO:0019992	diacylglycerol binding	3	5	0.160016	PLTP|UNC13C|UNC13A	http://amigo.geneontology.org/amigo/term/GO:0019992
Gene Ontology	GO:0051383	kinetochore organization	3	5	0.160016	SMC2|CDT1|NUF2	http://amigo.geneontology.org/amigo/term/GO:0051383
Gene Ontology	GO:0046581	intercellular canaliculus	3	5	0.160016	STARD10|DPP4|ABCC2	http://amigo.geneontology.org/amigo/term/GO:0046581
Gene Ontology	GO:1990111	spermatoproteasome complex	3	5	0.160016	PSME4|PSMB9|PSMB8	http://amigo.geneontology.org/amigo/term/GO:1990111
Gene Ontology	GO:0035455	response to interferon-alpha	3	5	0.160016	IFNAR2|ADAR|EIF2AK2	http://amigo.geneontology.org/amigo/term/GO:0035455
Gene Ontology	GO:0061384	heart trabecula morphogenesis	3	5	0.160016	BMP7|BMP5|SOS1	http://amigo.geneontology.org/amigo/term/GO:0061384
Gene Ontology	GO:0021861	forebrain radial glial cell differentiation	3	5	0.160016	GLI3|METTL14|HES1	http://amigo.geneontology.org/amigo/term/GO:0021861
Gene Ontology	GO:0007023	post-chaperonin tubulin folding pathway	3	5	0.160016	TBCD|TBCC|TBCA	http://amigo.geneontology.org/amigo/term/GO:0007023
Gene Ontology	GO:0006527	arginine catabolic process	3	5	0.160016	FAH|NOS3|DDAH2	http://amigo.geneontology.org/amigo/term/GO:0006527
Gene Ontology	GO:0006627	protein processing involved in protein targeting to mitochondrion	3	5	0.160016	IMMP1L|IMMP2L|PMPCA	http://amigo.geneontology.org/amigo/term/GO:0006627
Gene Ontology	GO:0004017	adenylate kinase activity	3	5	0.160016	AK3|AK4|RAD50	http://amigo.geneontology.org/amigo/term/GO:0004017
Gene Ontology	GO:0045263	proton-transporting ATP synthase complex, coupling factor F(o)	3	5	0.160016	ATP5MC1|ATP5S|ATP5MC2	http://amigo.geneontology.org/amigo/term/GO:0045263
Gene Ontology	GO:0097119	postsynaptic density protein 95 clustering	3	5	0.160016	RELN|NRXN1|NLGN1	http://amigo.geneontology.org/amigo/term/GO:0097119
Gene Ontology	GO:0030098	lymphocyte differentiation	3	5	0.160016	LY6D|CBFB|IKZF1	http://amigo.geneontology.org/amigo/term/GO:0030098
Gene Ontology	GO:0006260	DNA replication	9	47	0.160551	NFIA|SLX4|SSRP1|CDT1|ORC1|RRM1|SSBP1|PCLAF|NFIX	http://amigo.geneontology.org/amigo/term/GO:0006260
Gene Ontology	GO:0008284	positive regulation of cell population proliferation	33	286	0.16249	IL7R|PTH1R|PTGFR|PTK2|ASH2L|EGFR|HIPK2|AKT2|ITGB1BP1|ALDH1A2|ERBB4|WNT10B|CCPG1|RPS9|CNOT7|ERBB2|PDGFA|IL31RA|OSR2|DLL1|MVD|FGF6|SRPK2|POU1F1|TCL1A|SLC35F6|HLX|DPP4|CALR|INSR|KIT|CUL4A|ESM1	http://amigo.geneontology.org/amigo/term/GO:0008284
Gene Ontology	GO:0016301	kinase activity	8	39	0.163115	UCK1|UCK2|NMRK2|FN3KRP|CDKN3|CDK5R1|CDK5|IP6K1	http://amigo.geneontology.org/amigo/term/GO:0016301
Gene Ontology	GO:0003674	molecular_function	8	39	0.163115	SBNO2|PELI1|AIPL1|FAM210B|ZFP3|RTF2|MRPL9|BSCL2	http://amigo.geneontology.org/amigo/term/GO:0003674
Gene Ontology	GO:0007218	neuropeptide signaling pathway	13	83	0.166299	NPBWR1|MC2R|GLRA1|SSTR2|NTSR2|GLRB|NPFFR1|GAL|RAPGEF2|OPRK1|NPFF|GPR139|NTS	http://amigo.geneontology.org/amigo/term/GO:0007218
Gene Ontology	GO:0034765	regulation of ion transmembrane transport	12	74	0.166299	KCND3|KCNH1|CLIC1|KCNH7|CACNA1B|CACNA1C|SCN8A|CACNA1E|SCN9A|KCNIP4|KCNA2|KCNV1	http://amigo.geneontology.org/amigo/term/GO:0034765
Gene Ontology	GO:0006378	mRNA polyadenylation	6	24	0.166299	PAPOLG|CDC73|APP|MTPAP|CPSF3|CPSF2	http://amigo.geneontology.org/amigo/term/GO:0006378
Gene Ontology	GO:0017157	regulation of exocytosis	6	24	0.166299	RPH3AL|RAPGEF4|PCLO|SEPT5|RAB3C|SEPT2	http://amigo.geneontology.org/amigo/term/GO:0017157
Gene Ontology	GO:0005086	ARF guanyl-nucleotide exchange factor activity	5	17	0.166299	PSD2|GBF1|ARFGEF2|PSD|ARFGEF1	http://amigo.geneontology.org/amigo/term/GO:0005086
Gene Ontology	GO:0018149	peptide cross-linking	5	17	0.166299	F13A1|TGM2|TGM1|TGM5|TGM7	http://amigo.geneontology.org/amigo/term/GO:0018149
Gene Ontology	GO:0032012	regulation of ARF protein signal transduction	5	17	0.166299	PSD2|GBF1|ARFGEF2|PSD|ARFGEF1	http://amigo.geneontology.org/amigo/term/GO:0032012
Gene Ontology	GO:1990782	protein tyrosine kinase binding	5	17	0.166299	TRIM6|BANK1|CD247|BMPR2|CASS4	http://amigo.geneontology.org/amigo/term/GO:1990782
Gene Ontology	GO:0051893	regulation of focal adhesion assembly	5	17	0.166299	WDPCP|LIMCH1|PTK2|DAPK3|PEAK1	http://amigo.geneontology.org/amigo/term/GO:0051893
Gene Ontology	GO:0071392	cellular response to estradiol stimulus	5	17	0.166299	SSTR2|EGFR|CRHBP|FAM210B|ESR1	http://amigo.geneontology.org/amigo/term/GO:0071392
Gene Ontology	GO:0008361	regulation of cell size	5	17	0.166299	IL7R|MTPN|VAV3|VAV2|SLC9A3R1	http://amigo.geneontology.org/amigo/term/GO:0008361
Gene Ontology	GO:0051965	positive regulation of synapse assembly	9	48	0.170207	LINGO2|GRID2|NLGN1|LRRC24|NRXN1|ADGRB1|FLRT2|LRTM2|AMIGO3	http://amigo.geneontology.org/amigo/term/GO:0051965
Gene Ontology	GO:0030501	positive regulation of bone mineralization	7	32	0.170207	BMP7|BMP6|WNT10B|OSR2|MEF2C|ISG15|BMPR2	http://amigo.geneontology.org/amigo/term/GO:0030501
Gene Ontology	GO:0004715	non-membrane spanning protein tyrosine kinase activity	7	32	0.170207	TXK|PEAK1|MATK|HCK|WEE2|LYN|WEE1	http://amigo.geneontology.org/amigo/term/GO:0004715
Gene Ontology	GO:0051879	Hsp90 protein binding	7	32	0.170207	NUP62|KPNB1|HIF1A|CDK5|PPID|TSC2|ERN1	http://amigo.geneontology.org/amigo/term/GO:0051879
Gene Ontology	GO:0030136	clathrin-coated vesicle	8	40	0.170207	SNX3|VPS16|SNX18|DVL1|NUMB|SYT1|HIP1|PICALM	http://amigo.geneontology.org/amigo/term/GO:0030136
Gene Ontology	GO:0098655	cation transmembrane transport	8	40	0.170207	TMEM63C|PIEZO2|PIEZO1|CATSPER2|CNGA1|P2RX3|TRPM7|TRPM3	http://amigo.geneontology.org/amigo/term/GO:0098655
Gene Ontology	GO:0021766	hippocampus development	8	40	0.170207	EPHA5|DCLK2|GLI3|CDK5R1|RELN|MKKS|DAB1|CDK5	http://amigo.geneontology.org/amigo/term/GO:0021766
Gene Ontology	GO:0045171	intercellular bridge	10	57	0.170207	PRKCI|RMDN3|USB1|UNC119|KIF23|MICAL3|PCIF1|TEX14|CDCA8|SEPT2	http://amigo.geneontology.org/amigo/term/GO:0045171
Gene Ontology	GO:0071277	cellular response to calcium ion	10	57	0.170207	KCNH1|SYT1|SYT4|CPNE6|CRHBP|MEF2C|SYT10|RASAL1|SCN5A|IQGAP1	http://amigo.geneontology.org/amigo/term/GO:0071277
Gene Ontology	GO:0030509	BMP signaling pathway	10	57	0.170207	TGFBR3|BMP7|BMP8B|SOSTDC1|BMP6|SMAD6|GDF7|BMPR2|ROR2|BMP8A	http://amigo.geneontology.org/amigo/term/GO:0030509
Gene Ontology	GO:0007216	G protein-coupled glutamate receptor signaling pathway	4	11	0.170207	HOMER1|HOMER3|HOMER2|GRM6	http://amigo.geneontology.org/amigo/term/GO:0007216
Gene Ontology	GO:0016572	histone phosphorylation	4	11	0.170207	MAP3K12|CCNA2|CDK5|HIPK4	http://amigo.geneontology.org/amigo/term/GO:0016572
Gene Ontology	GO:0005790	smooth endoplasmic reticulum	4	11	0.170207	RYR2|APP|MYO1D|MAPK8IP3	http://amigo.geneontology.org/amigo/term/GO:0005790
Gene Ontology	GO:0006812	cation transport	4	11	0.170207	CNGA1|ATP13A5|SLC8B1|CHRNA9	http://amigo.geneontology.org/amigo/term/GO:0006812
Gene Ontology	GO:0033962	P-body assembly	4	11	0.170207	LSM4|RC3H1|CNOT7|DYNC1H1	http://amigo.geneontology.org/amigo/term/GO:0033962
Gene Ontology	GO:0044305	calyx of Held	4	11	0.170207	ITSN1|NOS1|UNC13C|UNC13A	http://amigo.geneontology.org/amigo/term/GO:0044305
Gene Ontology	GO:0051013	microtubule severing	4	11	0.170207	FIGN|TTLL6|VPS4B|FIGNL1	http://amigo.geneontology.org/amigo/term/GO:0051013
Gene Ontology	GO:0048018	receptor ligand activity	4	11	0.170207	LRPAP1|FAM19A4|FAM19A2|FAM19A1	http://amigo.geneontology.org/amigo/term/GO:0048018
Gene Ontology	GO:0048546	digestive tract morphogenesis	4	11	0.170207	SOX10|NODAL|EGFR|HIF1A	http://amigo.geneontology.org/amigo/term/GO:0048546
Gene Ontology	GO:0048791	calcium ion-regulated exocytosis of neurotransmitter	4	11	0.170207	SYT1|SYT10|DOC2B|RIMS1	http://amigo.geneontology.org/amigo/term/GO:0048791
Gene Ontology	GO:0021895	cerebral cortex neuron differentiation	4	11	0.170207	ZNF335|NR2E1|C1H21orf91|EMX1	http://amigo.geneontology.org/amigo/term/GO:0021895
Gene Ontology	GO:0015935	small ribosomal subunit	4	11	0.170207	MRPS14|ISG15|RPS20|RPS9	http://amigo.geneontology.org/amigo/term/GO:0015935
Gene Ontology	GO:0032793	positive regulation of CREB transcription factor activity	4	11	0.170207	ADGRF1|TSSK4|ADCY8|RELN	http://amigo.geneontology.org/amigo/term/GO:0032793
Gene Ontology	GO:1900273	positive regulation of long-term synaptic potentiation	4	11	0.170207	MME|APP|ADCY8|RELN	http://amigo.geneontology.org/amigo/term/GO:1900273
Gene Ontology	GO:0004843	thiol-dependent ubiquitin-specific protease activity	11	66	0.170207	OTUD7A|USP8|ZRANB1|MPND|USP50|APEX1|MINDY2|ZC3H12A|UCHL1|ATXN3|USP21	http://amigo.geneontology.org/amigo/term/GO:0004843
Gene Ontology	GO:0006915	apoptotic process	26	216	0.178418	CYFIP2|TOPAZ1|SUDS3|AKT1|ZC3H12A|VDAC1|MIEN1|RMDN3|NSG1|NOC2L|RELT|DNASE2|DNASE1|CDCA7|ERCC3|SH3RF3|MTFP1|TCIM|RHOB|CIDEA|EGLN3|ATCAY|CASP1|MEF2C|BABAM2|PPID	http://amigo.geneontology.org/amigo/term/GO:0006915
Gene Ontology	GO:0071364	cellular response to epidermal growth factor stimulus	6	25	0.178418	ERBB2|ERBB4|BAG4|SOX10|AKT1|IQGAP1	http://amigo.geneontology.org/amigo/term/GO:0071364
Gene Ontology	GO:0008536	Ran GTPase binding	6	25	0.178418	KPNB1|RANGAP1|IPO8|IPO7|CSE1L|IPO4	http://amigo.geneontology.org/amigo/term/GO:0008536
Gene Ontology	GO:0030036	actin cytoskeleton organization	16	114	0.178418	SPTA1|PDLIM1|KLHL17|SLC9A3R1|EHBP1|MTSS1|SPECC1|SPECC1L|PFN1|RHOH|SH2B2|ABLIM3|ABLIM2|RHOB|INF2|BCR	http://amigo.geneontology.org/amigo/term/GO:0030036
Gene Ontology	GO:0098794	postsynapse	10	58	0.178418	ADORA2A|CYFIP1|LRRK2|PLCB1|GABRG3|PSMC5|PSD2|P2RX3|NPFF|RNF19A	http://amigo.geneontology.org/amigo/term/GO:0098794
Gene Ontology	GO:0030426	growth cone	10	58	0.178418	CBARP|LRIG2|LRRK2|NRSN1|APP|FXR1|MAP3K12|DVL1|CDK5R1|CDK5	http://amigo.geneontology.org/amigo/term/GO:0030426
Gene Ontology	GO:0031397	negative regulation of protein ubiquitination	8	41	0.178418	UFL1|PRMT3|UBXN1|AKT1|ISG15|CDK5|NXN|ADGRB1	http://amigo.geneontology.org/amigo/term/GO:0031397
Gene Ontology	GO:0030506	ankyrin binding	5	18	0.178418	NRCAM|RHBG|SPTBN4|SPTBN1|SCN5A	http://amigo.geneontology.org/amigo/term/GO:0030506
Gene Ontology	GO:0017156	calcium-ion regulated exocytosis	5	18	0.178418	RAPGEF4|ARHGAP17|SYT10|SYT4|SYT1	http://amigo.geneontology.org/amigo/term/GO:0017156
Gene Ontology	GO:0030904	retromer complex	5	18	0.178418	SNX3|SNX2|MAGEL2|SNX27|ENTR1	http://amigo.geneontology.org/amigo/term/GO:0030904
Gene Ontology	GO:0045859	regulation of protein kinase activity	5	18	0.178418	SLC9A3R1|ELP4|ELP3|KIDINS220|CSNK2B	http://amigo.geneontology.org/amigo/term/GO:0045859
Gene Ontology	GO:0009058	biosynthetic process	5	18	0.178418	GPT|PLA2G15|APMAP|AADAT|ACCSL	http://amigo.geneontology.org/amigo/term/GO:0009058
Gene Ontology	GO:0051966	regulation of synaptic transmission, glutamatergic	5	18	0.178418	HOMER1|GRM6|CDH2|CDK5|LRRK2	http://amigo.geneontology.org/amigo/term/GO:0051966
Gene Ontology	GO:0051056	regulation of small GTPase mediated signal transduction	5	18	0.178418	SIPA1L1|SIPA1L2|TSC2|RALGAPA1|RALGAPA2	http://amigo.geneontology.org/amigo/term/GO:0051056
Gene Ontology	GO:0014059	regulation of dopamine secretion	5	18	0.178418	SYT1|SYT10|SYT4|CHRNA6|KCNA2	http://amigo.geneontology.org/amigo/term/GO:0014059
Gene Ontology	GO:0030318	melanocyte differentiation	5	18	0.178418	MEF2C|GLI3|SOX10|KIT|ENPP1	http://amigo.geneontology.org/amigo/term/GO:0030318
Gene Ontology	GO:0048167	regulation of synaptic plasticity	5	18	0.178418	P2RX3|EIF4EBP2|RIMS1|ADGRB1|CDK5	http://amigo.geneontology.org/amigo/term/GO:0048167
Gene Ontology	GO:0030552	cAMP binding	5	18	0.178418	RAPGEF4|PDE4D|PDE10A|RAPGEF2|PDE2A	http://amigo.geneontology.org/amigo/term/GO:0030552
Gene Ontology	GO:0070006	metalloaminopeptidase activity	5	18	0.178418	METAP1D|RNPEPL1|METAP2|ANPEP|XPNPEP1	http://amigo.geneontology.org/amigo/term/GO:0070006
Gene Ontology	GO:0044772	mitotic cell cycle phase transition	5	18	0.178418	CKS2|CCNO|CCNA2|LZTS1|CCNJL	http://amigo.geneontology.org/amigo/term/GO:0044772
Gene Ontology	GO:0045785	positive regulation of cell adhesion	7	33	0.178721	ERBB2|TGM2|DYSF|BAG4|VAV3|TNFSF18|FRMD5	http://amigo.geneontology.org/amigo/term/GO:0045785
Gene Ontology	GO:0001942	hair follicle development	7	33	0.178721	LGR5|SOS1|SOX10|CD109|EGFR|APCDD1|FOXN1	http://amigo.geneontology.org/amigo/term/GO:0001942
Gene Ontology	GO:0019233	sensory perception of pain	7	33	0.178721	DLG2|NDN|SCN9A|OPRK1|GRIN2A|CDK5|MME	http://amigo.geneontology.org/amigo/term/GO:0019233
Gene Ontology	GO:0005938	cell cortex	13	86	0.181862	INSC|MYO1D|ARHGAP32|PRKD1|AKT2|MICAL3|RHOH|DYNC1H1|RHOB|SPINK5|GRM7|HMCN1|SEPT2	http://amigo.geneontology.org/amigo/term/GO:0005938
Gene Ontology	GO:0071805	potassium ion transmembrane transport	13	86	0.181862	KCND3|ABCB8|KCNH1|KCNK3|KCNH2|KCNH7|KCNQ5|KCNK1|KCNAB2|KCNN2|KCNIP4|KCNA2|KCNV1	http://amigo.geneontology.org/amigo/term/GO:0071805
Gene Ontology	GO:0042470	melanosome	11	68	0.184378	RAB27A|CD63|PDIA3|RAB38|HPS4|ATP6V0A1|SLC1A5|HSP90AA1|ATP6V1B2|GCHFR|SGSM2	http://amigo.geneontology.org/amigo/term/GO:0042470
Gene Ontology	GO:0019903	protein phosphatase binding	10	59	0.184378	ERBB2|SNX3|PTK2|EGFR|AP3B1|TRAF3|PPP6R3|RAD51|CADM4|IQGAP1	http://amigo.geneontology.org/amigo/term/GO:0019903
Gene Ontology	GO:0035418	protein localization to synapse	3	6	0.184378	BSN|PCLO|CDK5	http://amigo.geneontology.org/amigo/term/GO:0035418
Gene Ontology	GO:0060252	positive regulation of glial cell proliferation	3	6	0.184378	UFL1|PRKCI|PLAG1	http://amigo.geneontology.org/amigo/term/GO:0060252
Gene Ontology	GO:0060012	synaptic transmission, glycinergic	3	6	0.184378	GLRA1|GLRB|SLC6A5	http://amigo.geneontology.org/amigo/term/GO:0060012
Gene Ontology	GO:0016907	G protein-coupled acetylcholine receptor activity	3	6	0.184378	CHRM5|CHRM3|CHRM2	http://amigo.geneontology.org/amigo/term/GO:0016907
Gene Ontology	GO:0050810	regulation of steroid biosynthetic process	3	6	0.184378	DDX20|STAR|DHH	http://amigo.geneontology.org/amigo/term/GO:0050810
Gene Ontology	GO:2000394	positive regulation of lamellipodium morphogenesis	3	6	0.184378	CORO1C|RREB1|SRC	http://amigo.geneontology.org/amigo/term/GO:2000394
Gene Ontology	GO:0006398	mRNA 3'-end processing by stem-loop binding and cleavage	3	6	0.184378	CPSF3|CPSF2|LSM11	http://amigo.geneontology.org/amigo/term/GO:0006398
Gene Ontology	GO:0097091	synaptic vesicle clustering	3	6	0.184378	PCLO|SYN3|NLGN1	http://amigo.geneontology.org/amigo/term/GO:0097091
Gene Ontology	GO:0030162	regulation of proteolysis	3	6	0.184378	NEDD8|SPOP|TRAF3	http://amigo.geneontology.org/amigo/term/GO:0030162
Gene Ontology	GO:0003954	NADH dehydrogenase activity	3	6	0.184378	NDUFS2|NDUFB1|NDUFS7	http://amigo.geneontology.org/amigo/term/GO:0003954
Gene Ontology	GO:0002467	germinal center formation	3	6	0.184378	MEF2C|KLHL6|NFKB2	http://amigo.geneontology.org/amigo/term/GO:0002467
Gene Ontology	GO:0061626	pharyngeal arch artery morphogenesis	3	6	0.184378	HES1|BMPR2|ADGRF5	http://amigo.geneontology.org/amigo/term/GO:0061626
Gene Ontology	GO:0000149	SNARE binding	8	42	0.187486	TSNARE1|SYT1|SYT4|STX6|SEC24D|SYT10|SEC24B|PICALM	http://amigo.geneontology.org/amigo/term/GO:0000149
Gene Ontology	GO:0000281	mitotic cytokinesis	8	42	0.187486	USP8|UNC119|KIF23|SON|SNX18|RHOB|MAP9|SPTBN1	http://amigo.geneontology.org/amigo/term/GO:0000281
Gene Ontology	GO:0031648	protein destabilization	8	42	0.187486	SRC|BTRC|SIRT6|CDC73|CCDC88C|SOX17|RAD23A|MYLIP	http://amigo.geneontology.org/amigo/term/GO:0031648
Gene Ontology	GO:0030496	midbody	17	126	0.187486	ASPM|USP8|NAT10|ZFYVE19|RASGEF1B|CHMP4A|PKN2|UHMK1|USP50|ENTR1|MICAL3|SEPT7|TEX14|CDCA8|SEPT2|IQGAP1|SEPT12	http://amigo.geneontology.org/amigo/term/GO:0030496
Gene Ontology	GO:0044877	protein-containing complex binding	17	126	0.187486	PEX1|TSSK4|LRP1|VPS4B|PEX26|NUF2|ATG101|INCA1|LCA5|RAP1A|TLR2|INSR|TNKS1BP1|AJAP1|CDC42BPB|TSHR|LYN	http://amigo.geneontology.org/amigo/term/GO:0044877
Gene Ontology	GO:0007173	epidermal growth factor receptor signaling pathway	6	26	0.187675	SOS1|SOX10|EGFR|AKT1|ADAM17|IQGAP1	http://amigo.geneontology.org/amigo/term/GO:0007173
Gene Ontology	GO:0045725	positive regulation of glycogen biosynthetic process	4	12	0.187675	C1QTNF2|AKT1|AKT2|INSR	http://amigo.geneontology.org/amigo/term/GO:0045725
Gene Ontology	GO:0015986	ATP synthesis coupled proton transport	4	12	0.187675	ATP5MC1|ATP5F1E|ATP5PO|ATP5MC2	http://amigo.geneontology.org/amigo/term/GO:0015986
Gene Ontology	GO:0045182	translation regulator activity	4	12	0.187675	IGF2BP1|FXR1|CYFIP1|RPS9	http://amigo.geneontology.org/amigo/term/GO:0045182
Gene Ontology	GO:0017158	regulation of calcium ion-dependent exocytosis	4	12	0.187675	RPH3AL|SYT1|SYT10|SYT4	http://amigo.geneontology.org/amigo/term/GO:0017158
Gene Ontology	GO:0017119	Golgi transport complex	4	12	0.187675	COG1|TMEM115|COG6|DNAJC28	http://amigo.geneontology.org/amigo/term/GO:0017119
Gene Ontology	GO:0032870	cellular response to hormone stimulus	4	12	0.187675	NCOA1|ROBO2|RAMP1|SLIT2	http://amigo.geneontology.org/amigo/term/GO:0032870
Gene Ontology	GO:0070182	DNA polymerase binding	4	12	0.187675	SMG6|CDT1|RAD51|NAT10	http://amigo.geneontology.org/amigo/term/GO:0070182
Gene Ontology	GO:0048188	Set1C/COMPASS complex	4	12	0.187675	DYDC2|WDR5|DYDC1|ASH2L	http://amigo.geneontology.org/amigo/term/GO:0048188
Gene Ontology	GO:2000463	positive regulation of excitatory postsynaptic potential	4	12	0.187675	SHANK3|RELN|NRXN1|NLGN1	http://amigo.geneontology.org/amigo/term/GO:2000463
Gene Ontology	GO:0005637	nuclear inner membrane	7	34	0.187978	DPY19L1|KCNH1|SUN3|SUN5|TMX4|ITPR1|ERN1	http://amigo.geneontology.org/amigo/term/GO:0005637
Gene Ontology	GO:0032456	endocytic recycling	7	34	0.187978	SNX3|SNX4|MICALL2|STX6|VPS53|CCDC93|EPG5	http://amigo.geneontology.org/amigo/term/GO:0032456
Gene Ontology	GO:0090502	RNA phosphodiester bond hydrolysis, endonucleolytic	9	51	0.189745	ZNF215|TSEN34|SMG6|RNASEH2A|NUDT16L1|POP4|ZC3H12A|CPSF3|ERN1	http://amigo.geneontology.org/amigo/term/GO:0090502
Gene Ontology	GO:0008286	insulin receptor signaling pathway	9	51	0.189745	GRB7|GRB10|INSR|AKT1|AKT2|SH2B2|STXBP4|PTPRA|EIF4EBP2	http://amigo.geneontology.org/amigo/term/GO:0008286
Gene Ontology	GO:0003730	mRNA 3'-UTR binding	9	51	0.189745	RC3H1|RBFOX1|PABPC1|PABPC4|BOLL|GEMIN5|PUM2|FXR1|ZC3H12A	http://amigo.geneontology.org/amigo/term/GO:0003730
Gene Ontology	GO:0098869	cellular oxidant detoxification	11	69	0.189745	HBM|FAM213A|SESN1|PKD1L2|HBQ1|PRDX6|HP|APOM|HBA1|NXN|TXNRD2	http://amigo.geneontology.org/amigo/term/GO:0098869
Gene Ontology	GO:0008022	protein C-terminus binding	16	117	0.189745	ERBB2|PEX1|VPS4B|PEX26|SRC|FIGN|PABPC1|CACNA1B|ERCC3|SAE1|KPNA3|RAD51|SLC9A3R2|HOMER3|FBLN1|SASH1	http://amigo.geneontology.org/amigo/term/GO:0008022
Gene Ontology	GO:0045429	positive regulation of nitric oxide biosynthetic process	5	19	0.189745	HSP90AA1|INSR|ESR1|DDAH2|AKT1	http://amigo.geneontology.org/amigo/term/GO:0045429
Gene Ontology	GO:0045787	positive regulation of cell cycle	5	19	0.189745	TGM1|ASCL1|CCPG1|NR2E1|RAD23A	http://amigo.geneontology.org/amigo/term/GO:0045787
Gene Ontology	GO:0017056	structural constituent of nuclear pore	5	19	0.189745	NUP214|NUP62|NUP35|NUP205|POM121L2	http://amigo.geneontology.org/amigo/term/GO:0017056
Gene Ontology	GO:0031491	nucleosome binding	5	19	0.189745	GLYR1|SSRP1|NOC2L|CABIN1|ACTR6	http://amigo.geneontology.org/amigo/term/GO:0031491
Gene Ontology	GO:0045737	positive regulation of cyclin-dependent protein serine/threonine kinase activity	5	19	0.189745	AKT1|CDK5R1|EGFR|CKS2|ADAM17	http://amigo.geneontology.org/amigo/term/GO:0045737
Gene Ontology	GO:0004181	metallocarboxypeptidase activity	5	19	0.189745	FOLH1B|CPA1|CPA6|CPB2|CPA5	http://amigo.geneontology.org/amigo/term/GO:0004181
Gene Ontology	GO:0005753	mitochondrial proton-transporting ATP synthase complex	5	19	0.189745	ATP5F1D|ATP5MC1|ATP5PO|ATP5MC2|ATP5F1E	http://amigo.geneontology.org/amigo/term/GO:0005753
Gene Ontology	GO:0005249	voltage-gated potassium channel activity	8	43	0.196266	KCND3|KCNH1|KCNH2|KCNQ5|KCNH7|KCNAB2|KCNA2|KCNV1	http://amigo.geneontology.org/amigo/term/GO:0005249
Gene Ontology	GO:0005544	calcium-dependent phospholipid binding	8	43	0.196266	DOC2B|DYSF|SYT1|SYT4|CPNE6|ESYT2|SYT10|ANXA10	http://amigo.geneontology.org/amigo/term/GO:0005544
Gene Ontology	GO:0090575	RNA polymerase II transcription regulator complex	8	43	0.196266	ASCL1|TCF3|RXRG|ASCL4|HIPK2|HIF1A|WWOX|POU2F1	http://amigo.geneontology.org/amigo/term/GO:0090575
Gene Ontology	GO:0005930	axoneme	11	70	0.198619	CCDC65|RP1|INPP5E|LCA5|BBS7|WDR35|GLI3|ARMC4|SEPT2|SEPT7|DCDC2	http://amigo.geneontology.org/amigo/term/GO:0005930
Gene Ontology	GO:0033138	positive regulation of peptidyl-serine phosphorylation	11	70	0.198619	NOS1|FNIP2|BAG4|PIK3CA|APP|EGFR|AKT1|TNKS1BP1|SMYD3|RAF1|TRIM6	http://amigo.geneontology.org/amigo/term/GO:0033138
Gene Ontology	GO:0070588	calcium ion transmembrane transport	13	89	0.198619	TRPM7|PKD1L2|TMC2|SCN5A|CACNB2|CACNA1B|CACNA1C|CACNA1E|SCN9A|LRRIQ1|CACNA2D2|CACNA2D3|ATP2B2	http://amigo.geneontology.org/amigo/term/GO:0070588
Gene Ontology	GO:0035019	somatic stem cell population maintenance	6	27	0.198619	LRP5|SOX10|CUL4A|NR2E1|HES1|RAF1	http://amigo.geneontology.org/amigo/term/GO:0035019
Gene Ontology	GO:0008092	cytoskeletal protein binding	6	27	0.198619	MYLIP|FRMD5|PSTPIP2|ALDOC|FRMD3|PTPN4	http://amigo.geneontology.org/amigo/term/GO:0008092
Gene Ontology	GO:0038083	peptidyl-tyrosine autophosphorylation	6	27	0.198619	TXK|DDR1|EGFR|INSR|HCK|LYN	http://amigo.geneontology.org/amigo/term/GO:0038083
Gene Ontology	GO:0043536	positive regulation of blood vessel endothelial cell migration	6	27	0.198619	NOS3|HSPB1|HIF1A|AKT1|ETS1|ADAM17	http://amigo.geneontology.org/amigo/term/GO:0043536
Gene Ontology	GO:0007080	mitotic metaphase plate congression	6	27	0.198619	NUP62|CHMP4A|KPNB1|CHMP2B|VPS4B|CDCA8	http://amigo.geneontology.org/amigo/term/GO:0007080
Gene Ontology	GO:0048146	positive regulation of fibroblast proliferation	7	35	0.198619	PDGFA|SIRT6|ESR1|DDR2|EGFR|NDUFS4|NGFR	http://amigo.geneontology.org/amigo/term/GO:0048146
Gene Ontology	GO:0009306	protein secretion	7	35	0.198619	CAVIN1|CBLN4|GOLPH3|LMF1|RAB3C|STEAP3|SEL1L	http://amigo.geneontology.org/amigo/term/GO:0009306
Gene Ontology	GO:0003724	RNA helicase activity	7	35	0.198619	DDX20|DDX42|DDX54|DHX38|MTREX|G3BP1|DHX29	http://amigo.geneontology.org/amigo/term/GO:0003724
Gene Ontology	GO:0001568	blood vessel development	7	35	0.198619	TCF4|GJA4|MEF2C|COL5A1|BMPR2|RAPGEF2|ALDH1A2	http://amigo.geneontology.org/amigo/term/GO:0001568
Gene Ontology	GO:0007018	microtubule-based movement	10	61	0.198619	ACTR10|KIF1A|KIF1C|DYNC1I1|KIF5C|KIF23|STARD9|DYNC1H1|WDR60|DNAH7	http://amigo.geneontology.org/amigo/term/GO:0007018
Gene Ontology	GO:0090305	nucleic acid phosphodiester bond hydrolysis	10	61	0.198619	REXO1|ZRANB3|PLD3|ENPP1|APEX1|DNASE2|EXD3|RAD50|G3BP1|EME2	http://amigo.geneontology.org/amigo/term/GO:0090305
Gene Ontology	GO:0003924	GTPase activity	29	255	0.199121	TUBA8|DIRAS1|RAB39A|DNAJC27|RAB6A|RAP1A|SEPT5|SEPT7|SEPT2|RAB37|RHEBL1|LRRK2|TSR1|RAB38|SEPT10|SEPT12|TUBB1|RHOH|RAB3C|RHOB|ARHGAP35|RAB40B|RAB27A|TUBAL3|TBCC|GNG7|GNG4|GNG3|EEF2	http://amigo.geneontology.org/amigo/term/GO:0003924
Gene Ontology	GO:0005765	lysosomal membrane	17	129	0.20413	SLC35F6|LAPTM4A|TPCN1|BLOC1S1|PLD3|CD63|VPS16|PIP4P1|LAPTM4B|HPS4|CLN5|TM9SF1|TMEM59|LAMP3|SPPL2C|NPRL3|SLC17A5	http://amigo.geneontology.org/amigo/term/GO:0005765
Gene Ontology	GO:0098609	cell-cell adhesion	12	80	0.204935	LIMS2|MYH9|EMCN|CYFIP2|SOX10|TNXB|ARVCF|EGFR|LPP|FAT3|TTYH1|CDH2	http://amigo.geneontology.org/amigo/term/GO:0098609
Gene Ontology	GO:0034613	cellular protein localization	8	44	0.208544	GRID2|ITSN1|SEPT5|SEPT12|SEPT7|SPTBN4|SEPT10|SEPT2	http://amigo.geneontology.org/amigo/term/GO:0034613
Gene Ontology	GO:0070888	E-box binding	8	44	0.208544	TCF4|TCF3|ASCL1|HIF1A|MYBBP1A|HES1|ARNTL2|ATOH8	http://amigo.geneontology.org/amigo/term/GO:0070888
Gene Ontology	GO:0010468	regulation of gene expression	18	140	0.208544	TGFBR2|MAPK8IP3|FEZF1|APBA3|DHH|PIK3CA|FUBP1|AFF1|SRPK2|PCBP2|MAPK10|GNRH1|ZNF391|TSPAN8|TRIM6|TCF19|HMG20A|ZSCAN2	http://amigo.geneontology.org/amigo/term/GO:0010468
Gene Ontology	GO:0072583	clathrin-dependent endocytosis	5	20	0.208544	HIP1|DNAJC6|AP2A1|AP2S1|PICALM	http://amigo.geneontology.org/amigo/term/GO:0072583
Gene Ontology	GO:0071158	positive regulation of cell cycle arrest	5	20	0.208544	HMGA2|CDK5R1|MED25|TP73|MYBBP1A	http://amigo.geneontology.org/amigo/term/GO:0071158
Gene Ontology	GO:0035257	nuclear hormone receptor binding	5	20	0.208544	TCF4|TACC2|NCOA1|SMARCD3|HIF1A	http://amigo.geneontology.org/amigo/term/GO:0035257
Gene Ontology	GO:0004521	endoribonuclease activity	5	20	0.208544	RCL1|SMG6|CPSF3|ERN1|ZC3H12A	http://amigo.geneontology.org/amigo/term/GO:0004521
Gene Ontology	GO:0048709	oligodendrocyte differentiation	5	20	0.208544	ERBB2|GLI3|SOX10|CDK5|PTPRZ1	http://amigo.geneontology.org/amigo/term/GO:0048709
Gene Ontology	GO:0043525	positive regulation of neuron apoptotic process	5	20	0.208544	EPHA7|BBC3|ASCL1|CDK5R1|CDK5	http://amigo.geneontology.org/amigo/term/GO:0043525
Gene Ontology	GO:0048854	brain morphogenesis	5	20	0.208544	MKKS|ZNF335|SHANK3|CTNNA2|EMX1	http://amigo.geneontology.org/amigo/term/GO:0048854
Gene Ontology	GO:0045662	negative regulation of myoblast differentiation	5	20	0.208544	SOX10|DLL1|MSTN|NMRK2|SOSTDC1	http://amigo.geneontology.org/amigo/term/GO:0045662
Gene Ontology	GO:0010181	FMN binding	4	13	0.208544	HAO1|HAO2|NOS3|DUS2	http://amigo.geneontology.org/amigo/term/GO:0010181
Gene Ontology	GO:0008066	glutamate receptor activity	4	13	0.208544	GRM6|GRIK4|GRIK2|GRID2	http://amigo.geneontology.org/amigo/term/GO:0008066
Gene Ontology	GO:1903830	magnesium ion transmembrane transport	4	13	0.208544	NIPA2|ZDHHC17|NIPA1|NIPAL1	http://amigo.geneontology.org/amigo/term/GO:1903830
Gene Ontology	GO:0002028	regulation of sodium ion transport	4	13	0.208544	NOS1|SPTBN4|NKAIN2|NOS3	http://amigo.geneontology.org/amigo/term/GO:0002028
Gene Ontology	GO:0000932	P-body	10	62	0.208544	LSM4|LSM1|RC3H1|POLR2D|TNRC6B|ZC3H12A|DCP1B|CNOT2|CNOT7|BTBD2	http://amigo.geneontology.org/amigo/term/GO:0000932
Gene Ontology	GO:0004672	protein kinase activity	15	110	0.208544	TRIM24|TEX14|EIF2AK2|DCLK2|IKBKB|MAP3K2|MAP3K12|AURKA|KALRN|WEE2|WEE1|RAF1|MAP3K20|ERN1|STRADA	http://amigo.geneontology.org/amigo/term/GO:0004672
Gene Ontology	GO:0051726	regulation of cell cycle	12	81	0.208544	CABLES2|CLIC1|MECOM|FBXL3|BTRC|CDKL1|FIGNL1|APEX1|NUP214|PCLAF|SON|BCR	http://amigo.geneontology.org/amigo/term/GO:0051726
Gene Ontology	GO:1903078	positive regulation of protein localization to plasma membrane	7	36	0.208544	PRKCI|DPP10|LRP1|EGFR|AKT1|RER1|SPTBN1	http://amigo.geneontology.org/amigo/term/GO:1903078
Gene Ontology	GO:0001889	liver development	7	36	0.208544	HLX|PIK3CA|ONECUT1|NODAL|HES1|RB1CC1|PROC	http://amigo.geneontology.org/amigo/term/GO:0001889
Gene Ontology	GO:0071902	positive regulation of protein serine/threonine kinase activity	7	36	0.208544	SRC|TCL1A|HMGA2|ALS2|DAZAP2|SLC27A1|IQGAP1	http://amigo.geneontology.org/amigo/term/GO:0071902
Gene Ontology	GO:2000300	regulation of synaptic vesicle exocytosis	7	36	0.208544	LRRK2|NRXN3|CHRM2|CHRNA5|CHRNA6|DVL1|RIMS1	http://amigo.geneontology.org/amigo/term/GO:2000300
Gene Ontology	GO:0043928	exonucleolytic catabolism of deadenylated mRNA	3	7	0.208544	EXOSC8|EXOSC9|CNOT7	http://amigo.geneontology.org/amigo/term/GO:0043928
Gene Ontology	GO:0035095	behavioral response to nicotine	3	7	0.208544	CHRNA5|CHRNB4|CHRNA3	http://amigo.geneontology.org/amigo/term/GO:0035095
Gene Ontology	GO:0006348	chromatin silencing at telomere	3	7	0.208544	HAT1|DYDC2|DYDC1	http://amigo.geneontology.org/amigo/term/GO:0006348
Gene Ontology	GO:0042753	positive regulation of circadian rhythm	3	7	0.208544	ARNTL2|RORA|BTRC	http://amigo.geneontology.org/amigo/term/GO:0042753
Gene Ontology	GO:0007021	tubulin complex assembly	3	7	0.208544	TBCD|TBCC|TBCA	http://amigo.geneontology.org/amigo/term/GO:0007021
Gene Ontology	GO:0043951	negative regulation of cAMP-mediated signaling	3	7	0.208544	PDE4D|MGRN1|PDE2A	http://amigo.geneontology.org/amigo/term/GO:0043951
Gene Ontology	GO:0006809	nitric oxide biosynthetic process	3	7	0.208544	SPR|NOS3|RORA	http://amigo.geneontology.org/amigo/term/GO:0006809
Gene Ontology	GO:0033211	adiponectin-activated signaling pathway	3	7	0.208544	SLC27A1|ADIPOR2|CSNK2B	http://amigo.geneontology.org/amigo/term/GO:0033211
Gene Ontology	GO:0008568	microtubule-severing ATPase activity	3	7	0.208544	FIGN|VPS4B|FIGNL1	http://amigo.geneontology.org/amigo/term/GO:0008568
Gene Ontology	GO:0044306	neuron projection terminus	3	7	0.208544	MME|BSN|SCRG1	http://amigo.geneontology.org/amigo/term/GO:0044306
Gene Ontology	GO:0060013	righting reflex	3	7	0.208544	GLRA1|GLRB|PCDH15	http://amigo.geneontology.org/amigo/term/GO:0060013
Gene Ontology	GO:0034098	VCP-NPL4-UFD1 AAA ATPase complex	3	7	0.208544	UFD1|RNF125|UBXN1	http://amigo.geneontology.org/amigo/term/GO:0034098
Gene Ontology	GO:0042392	sphingosine-1-phosphate phosphatase activity	3	7	0.208544	PLPP1|PLPP7|PLPP6	http://amigo.geneontology.org/amigo/term/GO:0042392
Gene Ontology	GO:0048712	negative regulation of astrocyte differentiation	3	7	0.208544	DAB1|HES5|NR2E1	http://amigo.geneontology.org/amigo/term/GO:0048712
Gene Ontology	GO:0098693	regulation of synaptic vesicle cycle	3	7	0.208544	RAPGEF4|BSN|NRXN1	http://amigo.geneontology.org/amigo/term/GO:0098693
Gene Ontology	GO:0097197	tetraspanin-enriched microdomain	3	7	0.208544	TSPAN9|TSPAN14|SCIMP	http://amigo.geneontology.org/amigo/term/GO:0097197
Gene Ontology	GO:0050853	B cell receptor signaling pathway	6	28	0.20966	KLHL6|NFATC2|VAV3|MEF2C|LYN|MS4A1	http://amigo.geneontology.org/amigo/term/GO:0050853
Gene Ontology	GO:0042771	intrinsic apoptotic signaling pathway in response to DNA damage by p53 class mediator	6	28	0.20966	TP63|BAG6|TP73|HIPK2|CDIP1|BBC3	http://amigo.geneontology.org/amigo/term/GO:0042771
Gene Ontology	GO:0005635	nuclear envelope	13	91	0.210198	PLPP7|RTN4|SUN3|CALR|ROGDI|INSR|SUN5|DNASE1|RTCB|UBXN4|CSE1L|BIN1|RAB40B	http://amigo.geneontology.org/amigo/term/GO:0005635
Gene Ontology	GO:0031410	cytoplasmic vesicle	23	194	0.21487	NRSN1|MYO1D|AP3M2|HPS4|SLC17A5|ARAP1|TBC1D2|TM9SF1|PSMC5|DYSF|RNASE6|PRSS12|ADGRF5|DLL1|RUBCNL|RHOH|RAB3C|RHOB|TRAPPC8|CADPS2|CEP290|SPERT|CALCOCO2	http://amigo.geneontology.org/amigo/term/GO:0031410
Gene Ontology	GO:0005546	phosphatidylinositol-4,5-bisphosphate binding	10	63	0.216335	PLCB1|MYO1G|AVIL|SNX18|MTSS1L|SYT10|FLII|STXBP6|KRIT1|PICALM	http://amigo.geneontology.org/amigo/term/GO:0005546
Gene Ontology	GO:0002039	p53 binding	9	54	0.217701	EHMT1|TP63|TP73|TRIM24|STK11|HIF1A|BLM|CDK5|RNF125	http://amigo.geneontology.org/amigo/term/GO:0002039
Gene Ontology	GO:0010494	cytoplasmic stress granule	9	54	0.217701	RC3H1|PABPC1|KPNB1|PABPC4|PUM2|G3BP1|GRB7|CIRBP|IGF2BP1	http://amigo.geneontology.org/amigo/term/GO:0010494
Gene Ontology	GO:0005814	centriole	14	102	0.224856	CCDC146|CEP128|CEP41|ALMS1|CEP290|CEP89|KIAA0586|CEP76|STARD9|CCDC113|AURKA|CEP104|CEP83|DEUP1	http://amigo.geneontology.org/amigo/term/GO:0005814
Gene Ontology	GO:0032266	phosphatidylinositol-3-phosphate binding	7	37	0.225174	SNX3|ZFYVE19|PLEKHF1|RUBCNL|WDR45B|HIP1|SNX27	http://amigo.geneontology.org/amigo/term/GO:0032266
Gene Ontology	GO:0003755	peptidyl-prolyl cis-trans isomerase activity	7	37	0.225174	AIPL1|FKBP11|FKBP5|PPIE|PPID|PTPRJ|PPIA	http://amigo.geneontology.org/amigo/term/GO:0003755
Gene Ontology	GO:0000413	protein peptidyl-prolyl isomerization	7	37	0.225174	AIPL1|FKBP11|FKBP5|PPIE|PPID|PTPRJ|PPIA	http://amigo.geneontology.org/amigo/term/GO:0000413
Gene Ontology	GO:0006898	receptor-mediated endocytosis	7	37	0.225174	LRP1|LMBR1L|AMN|MICALL1|DNAJC6|CUBN|AP2A1	http://amigo.geneontology.org/amigo/term/GO:0006898
Gene Ontology	GO:0051539	4 iron, 4 sulfur cluster binding	7	37	0.225174	DPYD|NDUFS7|ETFDH|NDUFS2|PRIM2|NTHL1|ELP3	http://amigo.geneontology.org/amigo/term/GO:0051539
Gene Ontology	GO:0030295	protein kinase activator activity	5	21	0.225174	PIK3CA|RPLP1|STK11|STRADA|TOM1L1	http://amigo.geneontology.org/amigo/term/GO:0030295
Gene Ontology	GO:0005795	Golgi stack	5	21	0.225174	MARCH9|PRPH2|VRK1|NSFL1C|GALNT2	http://amigo.geneontology.org/amigo/term/GO:0005795
Gene Ontology	GO:0051233	spindle midzone	5	21	0.225174	APP|UNC119|CDCA8|MAPRE1|AURKA	http://amigo.geneontology.org/amigo/term/GO:0051233
Gene Ontology	GO:0005154	epidermal growth factor receptor binding	5	21	0.225174	SNX2|VAV3|VAV2|ERBB4|SNX4	http://amigo.geneontology.org/amigo/term/GO:0005154
Gene Ontology	GO:0050769	positive regulation of neurogenesis	5	21	0.225174	MME|ELL3|ASCL1|RASSF10|NUMB	http://amigo.geneontology.org/amigo/term/GO:0050769
Gene Ontology	GO:0002376	immune system process	5	21	0.225174	IRF5|IRF9|HP|PSMB9|PLD3	http://amigo.geneontology.org/amigo/term/GO:0002376
Gene Ontology	GO:0016605	PML body	10	64	0.225174	THAP1|KLHL20|DAPK3|CALCOCO2|BLM|HIPK2|NSMCE2|RAD51|SPTBN4|TOP3A	http://amigo.geneontology.org/amigo/term/GO:0016605
Gene Ontology	GO:0030308	negative regulation of cell growth	12	83	0.225174	SERTAD1|SERTAD3|FRZB|CIRBP|STK11|APBB2|SOX17|GNG4|BMPR2|SLIT2|ENPP1|PTPRJ	http://amigo.geneontology.org/amigo/term/GO:0030308
Gene Ontology	GO:0005925	focal adhesion	17	133	0.225174	LCP1|LIMS2|MYH9|CASS4|LIMA1|AVIL|SYNPO2|ADGRB1|FAM107A|FLRT2|GRB7|ADAM17|ITGB1BP1|LPP|MAPRE1|IQGAP1|AFAP1	http://amigo.geneontology.org/amigo/term/GO:0005925
Gene Ontology	GO:1900026	positive regulation of substrate adhesion-dependent cell spreading	6	29	0.225174	PREX1|CALR|CASS4|DOCK5|LIMS2|RREB1	http://amigo.geneontology.org/amigo/term/GO:1900026
Gene Ontology	GO:0005547	phosphatidylinositol-3,4,5-trisphosphate binding	6	29	0.225174	ARAP1|MYO1G|AKT1|PIRT|GBF1|IQGAP1	http://amigo.geneontology.org/amigo/term/GO:0005547
Gene Ontology	GO:0048839	inner ear development	6	29	0.225174	LIN7A|LGR5|FREM2|CCM2|DLL1|BMPER	http://amigo.geneontology.org/amigo/term/GO:0048839
Gene Ontology	GO:0018107	peptidyl-threonine phosphorylation	8	46	0.225174	TGFBR2|HIPK2|CSNK2B|AKT1|MAP3K12|CDK5R1|CDK5|PRKD1	http://amigo.geneontology.org/amigo/term/GO:0018107
Gene Ontology	GO:0060070	canonical Wnt signaling pathway	9	55	0.225174	TCF4|LRP5|FRZB|WNT10B|STK11|TCF7L1|DVL1|WNT5B|WNT7B	http://amigo.geneontology.org/amigo/term/GO:0060070
Gene Ontology	GO:0060088	auditory receptor cell stereocilium organization	4	14	0.225174	STRC|SLC9A3R1|SEC24B|PCDH15	http://amigo.geneontology.org/amigo/term/GO:0060088
Gene Ontology	GO:0002098	tRNA wobble uridine modification	4	14	0.225174	CTU2|MOCS3|ELP4|ELP3	http://amigo.geneontology.org/amigo/term/GO:0002098
Gene Ontology	GO:0061136	regulation of proteasomal protein catabolic process	4	14	0.225174	PSME2|BTRC|DNAAF4|PSME1	http://amigo.geneontology.org/amigo/term/GO:0061136
Gene Ontology	GO:0030667	secretory granule membrane	4	14	0.225174	PTPRN2|MOXD1|ITPR1|PAM	http://amigo.geneontology.org/amigo/term/GO:0030667
Gene Ontology	GO:0031226	intrinsic component of plasma membrane	4	14	0.225174	CD63|TGM2|ADIPOR2|GGT5	http://amigo.geneontology.org/amigo/term/GO:0031226
Gene Ontology	GO:0090543	Flemming body	4	14	0.225174	MICAL3|NUP62|KIF23|VPS4B	http://amigo.geneontology.org/amigo/term/GO:0090543
Gene Ontology	GO:0046940	nucleoside monophosphate phosphorylation	4	14	0.225174	AK3|AK4|PNKP|RAD50	http://amigo.geneontology.org/amigo/term/GO:0046940
Gene Ontology	GO:0015095	magnesium ion transmembrane transporter activity	4	14	0.225174	NIPA2|ZDHHC17|NIPA1|NIPAL1	http://amigo.geneontology.org/amigo/term/GO:0015095
Gene Ontology	GO:0007413	axonal fasciculation	4	14	0.225174	RTN4|CDK5R1|ARHGAP35|NDN	http://amigo.geneontology.org/amigo/term/GO:0007413
Gene Ontology	GO:0048041	focal adhesion assembly	4	14	0.225174	SRC|STON1|BCR|PEAK1	http://amigo.geneontology.org/amigo/term/GO:0048041
Gene Ontology	GO:0035725	sodium ion transmembrane transport	12	84	0.234542	SLC6A1|SLC8B1|SLC6A5|CACNA1B|SCN8A|KCNK1|ASIC3|SCN9A|SLC6A13|SCN5A|ASIC2|TPCN1	http://amigo.geneontology.org/amigo/term/GO:0035725
Gene Ontology	GO:0010508	positive regulation of autophagy	7	38	0.234542	UFL1|PLEKHF1|TPCN1|STK11|TMEM59|ZC3H12A|TRIM6	http://amigo.geneontology.org/amigo/term/GO:0010508
Gene Ontology	GO:0065003	protein-containing complex assembly	7	38	0.234542	PPP2R1A|LLGL1|RIMS1|HES5|HES1|PPID|PEX14	http://amigo.geneontology.org/amigo/term/GO:0065003
Gene Ontology	GO:0003723	RNA binding	43	422	0.234542	DDX42|DARS|PABPC1|PABPC4|EXOSC9|SRSF11|PAIP1|LRRC47|CTIF|CPSF3|CPSF2|TROVE2|DNMT1|UHMK1|DDX54|SON|APEX1|DNAJC17|ZC3H14|RBM19|CNOT7|CNOT4|MRM3|XRN2|RPS20|PUS7|LSM4|LSM5|LSM1|RANGAP1|SCAF4|RPUSD2|PAPOLG|STAU1|TDRKH|DDX20|RNASEH2A|NELFCD|PCID2|NSUN7|MTREX|GRB7|RNPC3	http://amigo.geneontology.org/amigo/term/GO:0003723
Gene Ontology	GO:0032092	positive regulation of protein binding	9	56	0.234542	TCF4|LRP1|LRRK2|APP|SPTA1|HIPK2|CDK5|RAPGEF2|KRIT1	http://amigo.geneontology.org/amigo/term/GO:0032092
Gene Ontology	GO:0001649	osteoblast differentiation	9	56	0.234542	BMP6|DHH|ADAR|MEF2D|FIGNL1|MEF2C|AKT1|CBFB|WWOX	http://amigo.geneontology.org/amigo/term/GO:0001649
Gene Ontology	GO:0005758	mitochondrial intermembrane space	8	47	0.234542	PANK2|STAR|CHCHD7|BLOC1S1|MICU1|PRELID3B|AGK|NLN	http://amigo.geneontology.org/amigo/term/GO:0005758
Gene Ontology	GO:0006816	calcium ion transport	8	47	0.234542	TRPM7|CALCRL|RAMP1|CACNA1C|SCN8A|CACNA1E|SCN9A|SCN5A	http://amigo.geneontology.org/amigo/term/GO:0006816
Gene Ontology	GO:0042733	embryonic digit morphogenesis	8	47	0.234542	FREM2|LRP5|OSR2|MAP3K20|GLI3|SALL1|WDPCP|ROR2	http://amigo.geneontology.org/amigo/term/GO:0042733
Gene Ontology	GO:0055114	oxidation-reduction process	51	516	0.234542	FAM213A|DAO|SESN1|NOS1|PRDX6|NDUFB1|MOXD1|OXR1|NOS3|RRM1|GLYR1|PAM|ALDH1A2|GFER|SMOX|PKD1L2|DPYD|CRYZL1|GLDC|RDH5|APEX1|MICAL3|BCO1|DNAJC10|GMPR2|IL4I1|TXNRD2|DUS2|P3H2|IVD|TDO2|TXNL1|PDIA3|KCNAB2|ALDH6A1|SRD5A2|ALDH1B1|BLVRB|BLVRA|NXN|MARC1|GPHN|EGLN3|KDSR|L2HGDH|PPOX|ACAD8|PAH|STEAP3|RNLS|SPR	http://amigo.geneontology.org/amigo/term/GO:0055114
Gene Ontology	GO:0051402	neuron apoptotic process	6	30	0.234542	TP63|APP|USP53|OXR1|NGFR|CDK5	http://amigo.geneontology.org/amigo/term/GO:0051402
Gene Ontology	GO:0035176	social behavior	6	30	0.234542	NRXN1|DVL1|NR2E1|EIF4EBP2|SEPT5|MKKS	http://amigo.geneontology.org/amigo/term/GO:0035176
Gene Ontology	GO:0045860	positive regulation of protein kinase activity	6	30	0.234542	PTK2|DDR2|RAP1A|CDK5|RAPGEF2|DAB1	http://amigo.geneontology.org/amigo/term/GO:0045860
Gene Ontology	GO:0006641	triglyceride metabolic process	5	22	0.234542	NKX2-3|LMF1|TNXB|INSIG2|SEL1L	http://amigo.geneontology.org/amigo/term/GO:0006641
Gene Ontology	GO:0003281	ventricular septum development	5	22	0.234542	SALL4|SMAD6|NPRL3|HEG1|LTBP1	http://amigo.geneontology.org/amigo/term/GO:0003281
Gene Ontology	GO:0050772	positive regulation of axonogenesis	5	22	0.234542	ROBO1|TIAM1|ROBO2|STK11|PLXNA4	http://amigo.geneontology.org/amigo/term/GO:0050772
Gene Ontology	GO:0003148	outflow tract septum morphogenesis	5	22	0.234542	TBX20|SMAD6|PARVA|BMPR2|TGFBR2	http://amigo.geneontology.org/amigo/term/GO:0003148
Gene Ontology	GO:0050767	regulation of neurogenesis	5	22	0.234542	HES1|FERD3L|ASCL1|HES5|NOS1	http://amigo.geneontology.org/amigo/term/GO:0050767
Gene Ontology	GO:0010838	positive regulation of keratinocyte proliferation	3	8	0.234542	TP63|STXBP4|TGM1	http://amigo.geneontology.org/amigo/term/GO:0010838
Gene Ontology	GO:1990090	cellular response to nerve growth factor stimulus	3	8	0.234542	AKT1|RAPGEF2|RAP1A	http://amigo.geneontology.org/amigo/term/GO:1990090
Gene Ontology	GO:0042074	cell migration involved in gastrulation	3	8	0.234542	NODAL|LRP5|SOX17	http://amigo.geneontology.org/amigo/term/GO:0042074
Gene Ontology	GO:0008188	neuropeptide receptor activity	3	8	0.234542	GPR139|NPBWR1|NPFFR1	http://amigo.geneontology.org/amigo/term/GO:0008188
Gene Ontology	GO:0006536	glutamate metabolic process	3	8	0.234542	GOT2|GCLM|AADAT	http://amigo.geneontology.org/amigo/term/GO:0006536
Gene Ontology	GO:0072711	cellular response to hydroxyurea	3	8	0.234542	BLM|RAD51|RTF2	http://amigo.geneontology.org/amigo/term/GO:0072711
Gene Ontology	GO:0006163	purine nucleotide metabolic process	3	8	0.234542	AK3|GMPR2|AK4	http://amigo.geneontology.org/amigo/term/GO:0006163
Gene Ontology	GO:0032050	clathrin heavy chain binding	3	8	0.234542	DNAJC6|LRP1|PICALM	http://amigo.geneontology.org/amigo/term/GO:0032050
Gene Ontology	GO:0001944	vasculature development	3	8	0.234542	NODAL|STK11|BMPR2	http://amigo.geneontology.org/amigo/term/GO:0001944
Gene Ontology	GO:0099566	regulation of postsynaptic cytosolic calcium ion concentration	3	8	0.234542	ATP2B2|ITPR1|GRIA1	http://amigo.geneontology.org/amigo/term/GO:0099566
Gene Ontology	GO:0044224	juxtaparanode region of axon	3	8	0.234542	DLG2|KCNA2|KCNAB2	http://amigo.geneontology.org/amigo/term/GO:0044224
Gene Ontology	GO:0099149	regulation of postsynaptic neurotransmitter receptor internalization	3	8	0.234542	GSG1L|ARC|NUMB	http://amigo.geneontology.org/amigo/term/GO:0099149
Gene Ontology	GO:0050435	amyloid-beta metabolic process	3	8	0.234542	MME|APEH|UNC13A	http://amigo.geneontology.org/amigo/term/GO:0050435
Gene Ontology	GO:0010918	positive regulation of mitochondrial membrane potential	3	8	0.234542	AKT1|AKT2|TCL1A	http://amigo.geneontology.org/amigo/term/GO:0010918
Gene Ontology	GO:0036435	K48-linked polyubiquitin modification-dependent protein binding	3	8	0.234542	UFD1|UBXN1|MINDY2	http://amigo.geneontology.org/amigo/term/GO:0036435
Gene Ontology	GO:0048711	positive regulation of astrocyte differentiation	3	8	0.234542	HES1|BIN1|IL6ST	http://amigo.geneontology.org/amigo/term/GO:0048711
Gene Ontology	GO:0045899	positive regulation of RNA polymerase II transcription preinitiation complex assembly	3	8	0.234542	WNT10B|PSMC5|ESR1	http://amigo.geneontology.org/amigo/term/GO:0045899
Gene Ontology	GO:0008494	translation activator activity	3	8	0.234542	BOLL|DHX29|PAIP1	http://amigo.geneontology.org/amigo/term/GO:0008494
Gene Ontology	GO:0005161	platelet-derived growth factor receptor binding	3	8	0.234542	PDGFA|PTPRJ|ERN1	http://amigo.geneontology.org/amigo/term/GO:0005161
Gene Ontology	GO:0005005	transmembrane-ephrin receptor activity	3	8	0.234542	EPHA7|EPHA5|EPHA10	http://amigo.geneontology.org/amigo/term/GO:0005005
Gene Ontology	GO:0000815	ESCRT III complex	3	8	0.234542	CHMP2B|CHMP4A|CHMP3	http://amigo.geneontology.org/amigo/term/GO:0000815
Gene Ontology	GO:0043200	response to amino acid	3	8	0.234542	GLRA1|GLRB|SLC1A2	http://amigo.geneontology.org/amigo/term/GO:0043200
Gene Ontology	GO:0031209	SCAR complex	3	8	0.234542	CYFIP1|NCKAP1|CYFIP2	http://amigo.geneontology.org/amigo/term/GO:0031209
Gene Ontology	GO:0007626	locomotory behavior	10	66	0.238937	ELAVL4|ADORA2A|ALS2|CACNA1B|ADCY8|CHRNB4|SOBP|RELN|OPRK1|GRM6	http://amigo.geneontology.org/amigo/term/GO:0007626
Gene Ontology	GO:0030433	ubiquitin-dependent ERAD pathway	9	57	0.240812	RNF175|SEL1L|BAG6|CCDC47|SGTA|UFD1|DNAJC10|UBXN4|TMUB1	http://amigo.geneontology.org/amigo/term/GO:0030433
Gene Ontology	GO:0006417	regulation of translation	7	39	0.240812	NGDN|AKT1|RPLP1|MKNK1|GEMIN5|FXR1|APP	http://amigo.geneontology.org/amigo/term/GO:0006417
Gene Ontology	GO:0016328	lateral plasma membrane	7	39	0.240812	PPP2R1A|NSG1|TBCD|CORO1C|DVL1|PTPRO|IQGAP1	http://amigo.geneontology.org/amigo/term/GO:0016328
Gene Ontology	GO:0042277	peptide binding	7	39	0.240812	NPFFR1|OPRK1|SSTR2|ANPEP|NPBWR1|MME|NLN	http://amigo.geneontology.org/amigo/term/GO:0042277
Gene Ontology	GO:0050679	positive regulation of epithelial cell proliferation	7	39	0.240812	ERBB2|TCF4|BMP5|SOX10|NODAL|EGFR|OSR2	http://amigo.geneontology.org/amigo/term/GO:0050679
Gene Ontology	GO:0019899	enzyme binding	18	147	0.240812	ADORA2A|DYM|NCOA1|GOLPH3|APBA3|PLCB1|THRB|NOXO1|PUS7|TSPAN14|PCCA|TARBP2|TNKS1BP1|WWOX|DDC|APP|ERN1|AKIRIN2	http://amigo.geneontology.org/amigo/term/GO:0019899
Gene Ontology	GO:0008083	growth factor activity	15	116	0.240812	BMP7|PDGFA|BMP5|BMP8A|BMP8B|BMP6|NODAL|GDF1|GDF7|IL12A|MSTN|FGF12|FGF6|GDF15|GDF11	http://amigo.geneontology.org/amigo/term/GO:0008083
Gene Ontology	GO:0000166	nucleotide binding	8	48	0.240812	ADCY9|POLR2D|GUCY1A2|NT5C1A|VDAC3|VDAC1|SLC27A1|NT5C2	http://amigo.geneontology.org/amigo/term/GO:0000166
Gene Ontology	GO:0033017	sarcoplasmic reticulum membrane	4	15	0.240812	CAMK2D|STIM1|RYR2|NOS1	http://amigo.geneontology.org/amigo/term/GO:0033017
Gene Ontology	GO:0016601	Rac protein signal transduction	4	15	0.240812	CYFIP1|RHOH|FARP2|NCKAP1	http://amigo.geneontology.org/amigo/term/GO:0016601
Gene Ontology	GO:0006893	Golgi to plasma membrane transport	4	15	0.240812	LLGL1|CCDC93|ARFGEF2|STXBP6	http://amigo.geneontology.org/amigo/term/GO:0006893
Gene Ontology	GO:0001223	transcription coactivator binding	4	15	0.240812	ZBTB49|MED25|RORA|ESR1	http://amigo.geneontology.org/amigo/term/GO:0001223
Gene Ontology	GO:0048814	regulation of dendrite morphogenesis	4	15	0.240812	SIPA1L1|STK11|HECW1|NR2E1	http://amigo.geneontology.org/amigo/term/GO:0048814
Gene Ontology	GO:1990126	retrograde transport, endosome to plasma membrane	4	15	0.240812	MICALL1|ENTR1|SNX27|CCDC93	http://amigo.geneontology.org/amigo/term/GO:1990126
Gene Ontology	GO:2000179	positive regulation of neural precursor cell proliferation	4	15	0.240812	ELL3|ASCL1|RASSF10|NR2E1	http://amigo.geneontology.org/amigo/term/GO:2000179
Gene Ontology	GO:0001518	voltage-gated sodium channel complex	4	15	0.240812	CACNA1B|SCN5A|SCN8A|SCN9A	http://amigo.geneontology.org/amigo/term/GO:0001518
Gene Ontology	GO:0019897	extrinsic component of plasma membrane	4	15	0.240812	USP8|SCUBE1|NUMB|USP50	http://amigo.geneontology.org/amigo/term/GO:0019897
Gene Ontology	GO:0048490	anterograde synaptic vesicle transport	4	15	0.240812	AP3B1|AP3S1|AP3M2|BLOC1S1	http://amigo.geneontology.org/amigo/term/GO:0048490
Gene Ontology	GO:0000800	lateral element	4	15	0.240812	BLM|REC8|SMC1B|RAD51	http://amigo.geneontology.org/amigo/term/GO:0000800
Gene Ontology	GO:0016779	nucleotidyltransferase activity	4	15	0.240812	CTU2|MOCS3|MTPAP|GMPPB	http://amigo.geneontology.org/amigo/term/GO:0016779
Gene Ontology	GO:0008143	poly(A) binding	4	15	0.240812	PABPC1|PPIE|PABPC4|ZC3H14	http://amigo.geneontology.org/amigo/term/GO:0008143
Gene Ontology	GO:0008023	transcription elongation factor complex	4	15	0.240812	ELL3|ELP4|MLLT1|AFF1	http://amigo.geneontology.org/amigo/term/GO:0008023
Gene Ontology	GO:0048535	lymph node development	4	15	0.240812	IL7R|NKX2-3|RC3H1|SPNS2	http://amigo.geneontology.org/amigo/term/GO:0048535
Gene Ontology	GO:0032039	integrator complex	4	15	0.240812	INTS11|ZNF609|INTS1|INTS5	http://amigo.geneontology.org/amigo/term/GO:0032039
Gene Ontology	GO:0005575	cellular_component	6	31	0.250267	SBNO2|PELI1|FAM210B|PCID2|ZFP3|RTF2	http://amigo.geneontology.org/amigo/term/GO:0005575
Gene Ontology	GO:0043406	positive regulation of MAP kinase activity	6	31	0.250267	ERBB2|PDGFA|ROBO1|EGFR|KIT|PIK3CG	http://amigo.geneontology.org/amigo/term/GO:0043406
Gene Ontology	GO:0001772	immunological synapse	6	31	0.250267	SNX27|VAV3|MYH9|PTPRJ|RHOH|SCIMP	http://amigo.geneontology.org/amigo/term/GO:0001772
Gene Ontology	GO:0001666	response to hypoxia	11	77	0.252123	NOS1|ITPR1|CASP1|DPP4|RYR2|HIF1A|PLAT|ADAM17|P2RX3|ALKBH5|MMP2	http://amigo.geneontology.org/amigo/term/GO:0001666
Gene Ontology	GO:0031625	ubiquitin protein ligase binding	24	213	0.252123	BAG6|BAG4|SMAD6|EGFR|HIF1A|NGFR|CACYBP|NEDD8|PSMA3|ISG15|AURKA|PCBP2|UBXN1|CCDC50|RTN4|SPOP|HERC2|UBE2K|KCNH2|CALR|CUL4A|NDUFS2|PIAS4|SCN5A	http://amigo.geneontology.org/amigo/term/GO:0031625
Gene Ontology	GO:0009408	response to heat	5	23	0.252123	HSP90AA1|P2RX3|PIRT|ASIC3|NOS1	http://amigo.geneontology.org/amigo/term/GO:0009408
Gene Ontology	GO:0009925	basal plasma membrane	5	23	0.252123	ERBB2|CHRM3|SLC23A2|EGFR|ERBB4	http://amigo.geneontology.org/amigo/term/GO:0009925
Gene Ontology	GO:0080025	phosphatidylinositol-3,5-bisphosphate binding	5	23	0.252123	SNX3|GBF1|HIP1|WDR45B|TPCN1	http://amigo.geneontology.org/amigo/term/GO:0080025
Gene Ontology	GO:0005261	cation channel activity	5	23	0.252123	PIEZO2|PIEZO1|TRPM7|CACNA1B|TRPM3	http://amigo.geneontology.org/amigo/term/GO:0005261
Gene Ontology	GO:0030331	estrogen receptor binding	5	23	0.252123	NCOA1|TRIP4|PPID|DDX54|ESR1	http://amigo.geneontology.org/amigo/term/GO:0030331
Gene Ontology	GO:0031941	filamentous actin	5	23	0.252123	SPECC1L|SPECC1|PDLIM1|EHBP1|JAM3	http://amigo.geneontology.org/amigo/term/GO:0031941
Gene Ontology	GO:0000724	double-strand break repair via homologous recombination	9	58	0.252123	SLX4|MMS22L|REC8|NSMCE2|RAD51|RNF138|POLL|RAD51C|MCM8	http://amigo.geneontology.org/amigo/term/GO:0000724
Gene Ontology	GO:0042995	cell projection	10	68	0.261435	KIZ|STON1|NDN|RTN4|LAPTM4B|NRXN1|MICAL3|RHOH|GRB7|RHOB	http://amigo.geneontology.org/amigo/term/GO:0042995
Gene Ontology	GO:0005109	frizzled binding	6	32	0.262187	WNT10B|CCDC88C|DVL1|WNT5B|ROR2|WNT7B	http://amigo.geneontology.org/amigo/term/GO:0005109
Gene Ontology	GO:0050896	response to stimulus	6	32	0.262187	RAX2|PRPH2|RDH5|CNGA1|VSX1|UNC119	http://amigo.geneontology.org/amigo/term/GO:0050896
Gene Ontology	GO:0098831	presynaptic active zone cytoplasmic component	3	9	0.262187	RIMS1|CTNNA2|UNC13A	http://amigo.geneontology.org/amigo/term/GO:0098831
Gene Ontology	GO:0019941	modification-dependent protein catabolic process	3	9	0.262187	NEDD8|UBA7|ISG15	http://amigo.geneontology.org/amigo/term/GO:0019941
Gene Ontology	GO:0032438	melanosome organization	3	9	0.262187	AP3B1|RAB38|ASIP	http://amigo.geneontology.org/amigo/term/GO:0032438
Gene Ontology	GO:0038061	NIK/NF-kappaB signaling	3	9	0.262187	AKT1|NFKB2|REL	http://amigo.geneontology.org/amigo/term/GO:0038061
Gene Ontology	GO:0033146	regulation of intracellular estrogen receptor signaling pathway	3	9	0.262187	UFL1|SRC|DNAAF4	http://amigo.geneontology.org/amigo/term/GO:0033146
Gene Ontology	GO:0004115	3',5'-cyclic-AMP phosphodiesterase activity	3	9	0.262187	PDE4D|PDE8B|PDE2A	http://amigo.geneontology.org/amigo/term/GO:0004115
Gene Ontology	GO:0001508	action potential	3	9	0.262187	GLRA1|USP53|CHRNB4	http://amigo.geneontology.org/amigo/term/GO:0001508
Gene Ontology	GO:0098981	cholinergic synapse	3	9	0.262187	CHRM2|DLGAP4|CHRNB4	http://amigo.geneontology.org/amigo/term/GO:0098981
Gene Ontology	GO:0048193	Golgi vesicle transport	3	9	0.262187	CUX1|PRKD1|STX6	http://amigo.geneontology.org/amigo/term/GO:0048193
Gene Ontology	GO:0070207	protein homotrimerization	3	9	0.262187	SLC1A5|P2RX3|SLC1A2	http://amigo.geneontology.org/amigo/term/GO:0070207
Gene Ontology	GO:0030122	AP-2 adaptor complex	3	9	0.262187	AP2S1|AP2A1|PICALM	http://amigo.geneontology.org/amigo/term/GO:0030122
Gene Ontology	GO:0048148	behavioral response to cocaine	3	9	0.262187	HOMER1|SDK1|CDK5	http://amigo.geneontology.org/amigo/term/GO:0048148
Gene Ontology	GO:0042953	lipoprotein transport	3	9	0.262187	CUBN|UNC119|ZDHHC17	http://amigo.geneontology.org/amigo/term/GO:0042953
Gene Ontology	GO:0048009	insulin-like growth factor receptor signaling pathway	3	9	0.262187	PLCB1|GRB10|AKT1	http://amigo.geneontology.org/amigo/term/GO:0048009
Gene Ontology	GO:1902936	phosphatidylinositol bisphosphate binding	3	9	0.262187	PIRT|KCNH1|LAPTM4B	http://amigo.geneontology.org/amigo/term/GO:1902936
Gene Ontology	GO:0016829	lyase activity	3	9	0.262187	TSEN34|GLDC|POLB	http://amigo.geneontology.org/amigo/term/GO:0016829
Gene Ontology	GO:0021537	telencephalon development	3	9	0.262187	HES1|HES5|SLC1A2	http://amigo.geneontology.org/amigo/term/GO:0021537
Gene Ontology	GO:0010564	regulation of cell cycle process	3	9	0.262187	SOX10|HMGA2|INSM2	http://amigo.geneontology.org/amigo/term/GO:0010564
Gene Ontology	GO:2001223	negative regulation of neuron migration	3	9	0.262187	NRG3|ERBB4|GNRH1	http://amigo.geneontology.org/amigo/term/GO:2001223
Gene Ontology	GO:2000310	regulation of NMDA receptor activity	3	9	0.262187	RELN|CRHBP|NLGN1	http://amigo.geneontology.org/amigo/term/GO:2000310
Gene Ontology	GO:0016504	peptidase activator activity	3	9	0.262187	PSME4|FBLN1|FGL2	http://amigo.geneontology.org/amigo/term/GO:0016504
Gene Ontology	GO:0014850	response to muscle activity	3	9	0.262187	PERM1|RYR2|HIF1A	http://amigo.geneontology.org/amigo/term/GO:0014850
Gene Ontology	GO:0018023	peptidyl-lysine trimethylation	3	9	0.262187	VCPKMT|EEF2KMT|CSKMT	http://amigo.geneontology.org/amigo/term/GO:0018023
Gene Ontology	GO:0003906	DNA-(apurinic or apyrimidinic site) endonuclease activity	3	9	0.262187	APEX1|NTHL1|HMGA2	http://amigo.geneontology.org/amigo/term/GO:0003906
Gene Ontology	GO:0016594	glycine binding	3	9	0.262187	SRR|GLRA1|GLRB	http://amigo.geneontology.org/amigo/term/GO:0016594
Gene Ontology	GO:2001224	positive regulation of neuron migration	3	9	0.262187	ZNF609|RAPGEF2|MAPK8IP3	http://amigo.geneontology.org/amigo/term/GO:2001224
Gene Ontology	GO:0010890	positive regulation of sequestering of triglyceride	3	9	0.262187	OSBPL11|FITM1|CIDEA	http://amigo.geneontology.org/amigo/term/GO:0010890
Gene Ontology	GO:0034113	heterotypic cell-cell adhesion	4	16	0.262187	NRCAM|PARVA|JAM3|ITGA7	http://amigo.geneontology.org/amigo/term/GO:0034113
Gene Ontology	GO:0099175	regulation of postsynapse organization	4	16	0.262187	DGKB|ABHD17A|NRCAM|EPHA7	http://amigo.geneontology.org/amigo/term/GO:0099175
Gene Ontology	GO:0051568	histone H3-K4 methylation	4	16	0.262187	DYDC2|WDR5|DYDC1|ASH2L	http://amigo.geneontology.org/amigo/term/GO:0051568
Gene Ontology	GO:0005868	cytoplasmic dynein complex	4	16	0.262187	DYNC1I1|WDR60|SNX4|DYNC1H1	http://amigo.geneontology.org/amigo/term/GO:0005868
Gene Ontology	GO:0005248	voltage-gated sodium channel activity	4	16	0.262187	CACNA1B|SCN8A|TPCN1|SCN9A	http://amigo.geneontology.org/amigo/term/GO:0005248
Gene Ontology	GO:0045995	regulation of embryonic development	4	16	0.262187	EHMT1|INSR|BAG6|SOX17	http://amigo.geneontology.org/amigo/term/GO:0045995
Gene Ontology	GO:0017049	GTP-Rho binding	4	16	0.262187	PKN2|CDC42EP5|CDC42EP4|STXBP6	http://amigo.geneontology.org/amigo/term/GO:0017049
Gene Ontology	GO:0046961	proton-transporting ATPase activity, rotational mechanism	4	16	0.262187	ATP6V1C2|ATP6V1F|ATP6V1H|ATP6V0A1	http://amigo.geneontology.org/amigo/term/GO:0046961
Gene Ontology	GO:1990138	neuron projection extension	4	16	0.262187	EMX1|DDR1|AURKA|IQGAP1	http://amigo.geneontology.org/amigo/term/GO:1990138
Gene Ontology	GO:0008360	regulation of cell shape	14	109	0.26456	PTK2|CYFIP1|ARAP1|SLC9A3R1|MYH9|CDC42EP5|CDC42EP4|SPTA1|RHOH|ARHGAP35|RHOB|PLXNA4|DAPK3|KIT	http://amigo.geneontology.org/amigo/term/GO:0008360
Gene Ontology	GO:0007229	integrin-mediated signaling pathway	10	69	0.26456	SRC|PTK2|TXK|ITFG1|VAV3|NMRK2|ITGA7|ISG15|MPIG6B|ITGB1BP1	http://amigo.geneontology.org/amigo/term/GO:0007229
Gene Ontology	GO:0003824	catalytic activity	7	41	0.264936	PLA2G15|AADAT|ACCSL|DIP2B|PHKB|GPT|CTH	http://amigo.geneontology.org/amigo/term/GO:0003824
Gene Ontology	GO:1990904	ribonucleoprotein complex	13	99	0.266336	ELAVL4|NFATC2|NUP62|LRRK2|PABPC1|JRK|RPS9|G3BP1|TROVE2|IGF2BP1|PABPC4|IQGAP1|EEF2	http://amigo.geneontology.org/amigo/term/GO:1990904
Gene Ontology	GO:0070536	protein K63-linked deubiquitination	5	24	0.266336	OTUD7A|USP8|ZRANB1|SHMT2|USP50	http://amigo.geneontology.org/amigo/term/GO:0070536
Gene Ontology	GO:0006811	ion transport	5	24	0.266336	ATP5S|GABRB1|GLRA1|GLRB|KCNN2	http://amigo.geneontology.org/amigo/term/GO:0006811
Gene Ontology	GO:0045071	negative regulation of viral genome replication	5	24	0.266336	SRPK2|EIF2AK2|ISG15|ZC3HAV1|TRIM6	http://amigo.geneontology.org/amigo/term/GO:0045071
Gene Ontology	GO:0048008	platelet-derived growth factor receptor signaling pathway	5	24	0.266336	PDGFA|PLAT|IQGAP1|STON1|PTPRJ	http://amigo.geneontology.org/amigo/term/GO:0048008
Gene Ontology	GO:0030866	cortical actin cytoskeleton organization	5	24	0.266336	CALR|EPB41L2|LLGL2|NCKAP1|LLGL1	http://amigo.geneontology.org/amigo/term/GO:0030866
Gene Ontology	GO:0042826	histone deacetylase binding	12	89	0.266336	DDX20|HDAC9|PKN2|HIF1A|SUDS3|MEF2C|GLI3|CAMTA2|NR2E1|MEF2D|HES1|IKZF3	http://amigo.geneontology.org/amigo/term/GO:0042826
Gene Ontology	GO:0031514	motile cilium	9	60	0.273344	CCDC65|CABS1|TEKT3|TEKT5|HIF1A|CEP89|IQCD|MKKS|SEPT7	http://amigo.geneontology.org/amigo/term/GO:0031514
Gene Ontology	GO:0000790	nuclear chromatin	30	285	0.279093	NFATC2|TCF4|SSRP1|HIF1A|ZNF19|SOX17|IKZF3|TP63|SIM1|NCOA1|SLX4|THRB|ZFP3|KLF1|TBX19|PLCB1|TCF3|KLF12|DFFB|ZFAT|KLF16|ESR1|HAT1|ZNF280B|MEF2C|GATA5|RAD51|RAD50|ZNF500|IPO4	http://amigo.geneontology.org/amigo/term/GO:0000790

## Sheet: Table S8
Supplementary Table S8. A summary of genes from Fst in Xiangxi white buffalo (compared to River buffalo).
Chrom	Starting position	Ending position	Fst	Gene
1	39360001	39410000	0.630308	MCPH1
1	40720001	40770000	0.648399	CSMD1
1	40740001	40790000	0.629152	CSMD1
1	41960001	42010000	0.681514	CSMD1
1	41980001	42030000	0.709733	CSMD1
1	42000001	42050000	0.684029	CSMD1
1	46340001	46390000	0.613514	ITSN1
1	46360001	46410000	0.638461	ITSN1
1	46380001	46430000	0.638103	ITSN1
1	46440001	46490000	0.670707	ITSN1
1	46460001	46510000	0.624719	ITSN1
1	46480001	46530000	0.557378	ITSN1
1	46500001	46550000	0.522194	CRYZL1|ITSN1
1	46520001	46570000	0.541182	DONSON|CRYZL1|ITSN1
1	46540001	46590000	0.578835	DONSON|CRYZL1|SON
1	46560001	46610000	0.63452	DONSON|CRYZL1|SON|GART
1	46580001	46630000	0.630894	SON|GART
1	46600001	46650000	0.629429	SON|GART
1	46620001	46670000	0.628773	DNAJC28|GART|TMEM50B
1	46780001	46830000	0.793758	IFNAR1
1	46800001	46850000	0.748471	IFNAR1
1	46820001	46870000	0.640739	IFNAR1
1	46880001	46930000	0.804705	IL10RB
1	46900001	46950000	0.700804	IFNAR2|IL10RB
1	48600001	48650000	0.73938	TIAM1
1	48880001	48930000	0.718078	TIAM1
1	48900001	48950000	0.786222	TIAM1
1	49740001	49790000	0.618305	LOC112578829
1	50080001	50130000	0.644052	LOC112586496|LOC102393996|LOC112586528
1	50260001	50310000	0.665508	LOC102412482|LOC102412164
1	51940001	51990000	0.655297	LTN1|N6AMT1
1	113500001	113550000	0.712558	KALRN
1	113520001	113570000	0.860168	KALRN
1	113540001	113590000	0.74843	KALRN
1	113740001	113790000	0.660136	KALRN
1	113760001	113810000	0.710087	KALRN
1	114520001	114570000	0.716862	ZNF148
1	115060001	115110000	0.697931	LRCH3
1	115080001	115130000	0.688408	LRCH3
1	115100001	115150000	0.705138	FYTTD1|LRCH3
1	126240001	126290000	0.697138	IGF2BP2
1	126260001	126310000	0.731908	IGF2BP2
1	137360001	137410000	0.659044	NAALADL2
1	199140001	199190000	0.637661	TBC1D5
1	199160001	199210000	0.714278	TBC1D5
1	199180001	199230000	0.781161	TBC1D5
1	199200001	199250000	0.776012	TBC1D5
2	100001	150000	0.671687	DUSP22
2	140001	190000	0.688268	DUSP22
2	160001	210000	0.743598	DUSP22
2	180001	230000	0.744483	DUSP22|IRF4
2	200001	250000	0.707657	DUSP22|IRF4
2	280001	330000	0.658195	EXOC2
2	300001	350000	0.712762	EXOC2
2	320001	370000	0.643548	EXOC2
2	10900001	10950000	0.663552	JARID2
2	35640001	35690000	0.644145	SRF|PTK7|CUL9
2	43180001	43230000	0.649496	SCUBE3
2	43200001	43250000	0.700348	SCUBE3
2	43220001	43270000	0.659704	SCUBE3
2	43540001	43590000	0.673396	UHRF1BP1
2	43560001	43610000	0.650069	UHRF1BP1
2	44720001	44770000	0.736029	ZBTB9
2	44740001	44790000	0.684967	ZBTB9
2	47500001	47550000	0.641953	HMGCLL1
2	47520001	47570000	0.707618	HMGCLL1
2	47540001	47590000	0.627423	HMGCLL1
2	47700001	47750000	0.730606	BMP5
2	47720001	47770000	0.668108	BMP5
2	47840001	47890000	0.636744	BMP5
2	48620001	48670000	0.680564	DST
2	49440001	49490000	0.554398	PRIM2
2	49460001	49510000	0.649704	PRIM2
2	53500001	53550000	0.620536	HERC2
2	53520001	53570000	0.584271	HERC2
2	53620001	53670000	0.73502	NIPA1|NIPA2
2	53640001	53690000	0.760021	NIPA1|NIPA2|CYFIP1
2	54080001	54130000	0.715933	AMER3
2	54100001	54150000	0.73928	ARHGEF4
2	54120001	54170000	0.698474	ARHGEF4
2	54140001	54190000	0.64735	ARHGEF4
2	57500001	57550000	0.72462	IWS1
2	57520001	57570000	0.746452	IWS1
2	58140001	58190000	0.707554	NAB1
2	58720001	58770000	0.656913	MSTN
2	59120001	59170000	0.716944	ASDURF|ASNSD1|ANKAR
2	66520001	66570000	0.722582	PDE1A
2	71800001	71850000	0.693423	AGPS
2	71820001	71870000	0.754738	AGPS
2	86000001	86050000	0.673944	KCNH7
2	118300001	118350000	0.738271	ACTR3
2	171600001	171650000	0.713649	CAB39
2	171620001	171670000	0.760787	CAB39
2	179020001	179070000	0.658824	TENT5B
2	180820001	180870000	0.73695	RUNX3
3	1480001	1530000	0.584013	LOC112584001|GNA13
3	6740001	6790000	0.697261	NAT9|SLC9A3R1|RAB37|TMEM104
3	7740001	7790000	0.674604	LOC102404553|ACOX1|TEN1|FBF1
3	7760001	7810000	0.618833	LOC102404553|CDK3|ACOX1|TEN1|EVPL
3	14580001	14630000	0.668371	DDX5|CEP95|POLG2
3	15220001	15270000	0.627953	FTSJ3|DDX42|CCDC47
3	15520001	15570000	0.743239	LOC102393427|TANC2
3	15540001	15590000	0.737191	TANC2
3	15580001	15630000	0.744072	TANC2
3	15700001	15750000	0.775515	TANC2
3	15720001	15770000	0.871933	TANC2
3	15740001	15790000	0.791772	LOC112583649|TANC2
3	18960001	19010000	0.663236	MEIOC
3	20120001	20170000	0.612581	TMEM106A|LOC102400899
3	20140001	20190000	0.71112	TMEM106A|LOC102400899|NBR1
3	20160001	20210000	0.765788	TMEM106A|LOC102400899|BRCA1|NBR1
3	20180001	20230000	0.722326	BRCA1|NBR1
3	20200001	20250000	0.650224	BRCA1|NBR1
3	20220001	20270000	0.627407	BRCA1
3	20240001	20290000	0.644436	BRCA1
3	20260001	20310000	0.631375	VAT1|BRCA1|RND2
3	23840001	23890000	0.699753	LOC102389586|LASP1|FBXO47
3	24360001	24410000	0.620226	SOCS7|MRPL45|GPR179
3	24460001	24510000	0.797385	NPEPPS
3	24480001	24530000	0.77522	NPEPPS
3	24500001	24550000	0.6953	NPEPPS
3	24520001	24570000	0.637067	NPEPPS
3	26720001	26770000	0.691058	DLX4|DLX3
3	29000001	29050000	0.637758	MIEF2|ALKBH5|LLGL1|FLII|TOP3A
3	29020001	29070000	0.697169	MIEF2|SMCR8|LLGL1|FLII|TOP3A
3	29040001	29090000	0.66853	MIEF2|SMCR8|TOP3A|SHMT1
3	35300001	35350000	0.665544	NDEL1|MYH10
3	36200001	36250000	0.687937	SLC35G6|POLR2A
3	36220001	36270000	0.761955	SLC35G6|POLR2A|ZBTB4|CHRNB1
3	36900001	36950000	0.680691	CHRNE|C3H17orf107|SLC25A11|RNF167|PFN1|GP1BA|ENO3
3	36940001	36990000	0.691873	PFN1|SPAG7|INCA1|ENO3|KIF1C|CAMTA2
3	37160001	37210000	0.645022	RABEP1
3	37180001	37230000	0.705557	RABEP1
3	37200001	37250000	0.668888	NUP88|RABEP1
3	39940001	39990000	0.670383	METTL16
3	40020001	40070000	0.688508	MNT|SGSM2
3	40040001	40090000	0.706252	SGSM2|TSR1|SRR
3	40060001	40110000	0.624925	SGSM2|TSR1|SRR|SMG6
3	40140001	40190000	0.675923	SMG6
3	40160001	40210000	0.719545	SMG6
3	40180001	40230000	0.718191	SMG6
3	41400001	41450000	0.673049	NXN
3	50700001	50750000	0.633699	USP32
3	50720001	50770000	0.61954	USP32
3	50800001	50850000	0.63442	USP32
3	50820001	50870000	0.646856	USP32
3	51160001	51210000	0.681025	BCAS3
3	51180001	51230000	0.721692	BCAS3
3	51200001	51250000	0.734816	BCAS3
3	51220001	51270000	0.699178	BCAS3
3	51340001	51390000	0.71178	BCAS3
3	51360001	51410000	0.723834	BCAS3
3	51680001	51730000	0.69496	BCAS3
3	51700001	51750000	0.735377	BCAS3
3	51720001	51770000	0.710743	LOC102396912|TBX2|BCAS3
3	51740001	51790000	0.668958	LOC102396912|TBX2|BCAS3
3	53940001	53990000	0.639389	C3H17orf47|SEPT4|TEX14|MTMR4
3	70080001	70130000	0.609114	LOC112583832|LOC112583834
3	70100001	70150000	0.734584	LOC112583834
3	120340001	120390000	0.684006	LOC102414187
3	120360001	120410000	0.69063	LOC102414187
3	128060001	128110000	0.749928	TEX10
3	128080001	128130000	0.770427	TEX10
3	128100001	128150000	0.610153	LOC102400925
3	138160001	138210000	0.689123	UBAP1
3	139420001	139470000	0.784521	IDNK|UBQLN1
3	139440001	139490000	0.840852	IDNK|UBQLN1
3	139460001	139510000	0.866146	UBQLN1
3	139480001	139530000	0.836728	UBQLN1
3	139500001	139550000	0.715873	UBQLN1
3	139540001	139590000	0.650679	GKAP1
3	139560001	139610000	0.731592	GKAP1
3	139580001	139630000	0.796535	GKAP1
3	139600001	139650000	0.817888	GKAP1
3	139620001	139670000	0.772434	GKAP1
3	139640001	139690000	0.734854	GKAP1|KIF27
3	139660001	139710000	0.693774	KIF27
3	139680001	139730000	0.747949	KIF27
3	139700001	139750000	0.762752	KIF27
3	139720001	139770000	0.723632	KIF27
3	139740001	139790000	0.650348	C3H9orf64|KIF27
3	164280001	164330000	0.663109	LOC112577609|PTBP3
3	164300001	164350000	0.728824	LOC112577609|PTBP3
3	172880001	172930000	0.62835	TRAF1|PHF19
3	172900001	172950000	0.729267	TRAF1
3	172920001	172970000	0.731783	TRAF1|C5
4	180001	230000	0.611863	KLHDC7B|SYCE3
4	200001	250000	0.714476	KLHDC7B|ODF3B|LOC112584308|LOC112577606|SYCE3|NCAPH2
4	220001	270000	0.760015	ODF3B|LOC112584308|LOC112577606|LMF2|MIOX|ADM2|NCAPH2
4	240001	290000	0.765631	LOC112577606|LMF2|MIOX|ADM2|NCAPH2|SBF1
4	260001	310000	0.742165	MIOX|ADM2|SBF1|PPP6R2
4	280001	330000	0.676218	SBF1|PPP6R2
4	16560001	16610000	0.733096	GNB3|CDCA3|TPI1|P3H3|USP5|SPSB2
4	16640001	16690000	0.749586	C4H12orf57|EMG1|PTPN6|PHB2|LPCAT3|ATN1
4	16660001	16710000	0.733985	EMG1|PTPN6|PHB2|LPCAT3
4	19060001	19110000	0.641032	RIMKLB
4	52200001	52250000	0.747822	HCFC2
4	53680001	53730000	0.610458	IGF1
4	55520001	55570000	0.748486	NR1H4
4	55540001	55590000	0.683187	NR1H4
4	58800001	58850000	0.737609	NEDD1
4	63140001	63190000	0.713548	CNPY2|PAN2|COQ10A|CS
4	63160001	63210000	0.720419	CNPY2|PAN2|IL23A|CS|STAT2
4	63380001	63430000	0.737495	BAZ2A|ATP5F1B|PTGES3
4	63400001	63450000	0.771687	ATP5F1B|PTGES3
4	63420001	63470000	0.777472	PTGES3|NACA
4	63440001	63490000	0.663354	NACA|PRIM1
4	63660001	63710000	0.732301	SDR9C7
4	63700001	63750000	0.765566	LOC102391539
4	63960001	64010000	0.689926	STAT6|LRP1
4	69060001	69110000	0.666503	USP15
4	72360001	72410000	0.677077	HMGA2
4	72600001	72650000	0.707909	IRAK3|TMBIM4
4	72620001	72670000	0.767308	IRAK3
4	72640001	72690000	0.65616	IRAK3
4	80380001	80430000	0.71933	CNTN1
4	80400001	80450000	0.675604	CNTN1
4	93600001	93650000	0.682593	SP7
4	93620001	93670000	0.684301	SP1
4	93780001	93830000	0.668853	NPFF|ATF7
4	93800001	93850000	0.686729	ATF7
4	93820001	93870000	0.666262	ATF7
4	105400001	105450000	0.787494	TSPAN19|LRRIQ1
4	105420001	105470000	0.870248	TSPAN19|LRRIQ1
4	105440001	105490000	0.855349	TSPAN19|LRRIQ1
4	105460001	105510000	0.752114	TSPAN19
4	117920001	117970000	0.682748	TRHDE
4	117940001	117990000	0.677825	TRHDE
4	117960001	118010000	0.702763	TRHDE
4	117980001	118030000	0.686871	TRHDE
4	118000001	118050000	0.716152	TRHDE
4	118020001	118070000	0.76219	TRHDE
4	118040001	118090000	0.773051	TRHDE
4	118060001	118110000	0.748026	TRHDE
4	118080001	118130000	0.766066	TRHDE
4	118660001	118710000	0.794911	TMEM19
4	118680001	118730000	0.852074	TMEM19|THAP2|ZFC3H1
4	118700001	118750000	0.839174	TMEM19|THAP2|ZFC3H1
4	118720001	118770000	0.731343	THAP2|ZFC3H1
4	118740001	118790000	0.749872	ZFC3H1
4	118760001	118810000	0.764776	ZFC3H1|LGR5
4	118780001	118830000	0.715145	ZFC3H1|LGR5
4	118820001	118870000	0.729465	LGR5
4	118840001	118890000	0.756981	LGR5
4	118860001	118910000	0.714988	LGR5
4	131560001	131610000	0.636669	CHRM3
4	147200001	147250000	0.639554	VSIR|CDH23
4	155080001	155130000	0.668007	DYDC1|DYDC2
4	163260001	163310000	0.678585	PARG
5	29940001	29990000	0.730504	AURKAIP1|MRPL20|DVL1|MXRA8|CCNL2
5	30080001	30130000	0.684572	MMP23B|FNDC10|MIB2|LOC102408240
5	40420001	40470000	0.719918	TNFSF18
5	42100001	42150000	0.720622	PRRC2C
5	76840001	76890000	0.662045	MED17|C5H11orf54
5	76860001	76910000	0.659157	MED17|C5H11orf54
5	77120001	77170000	0.640778	LOC112585257
5	77140001	77190000	0.737297	LOC112585257
5	77160001	77210000	0.768832	LOC112585257
5	77180001	77230000	0.749417	LOC112585257
5	77200001	77250000	0.737286	LOC112585257|DEUP1
5	77380001	77430000	0.682136	DEUP1
5	77580001	77630000	0.707749	SLC36A4
5	85660001	85710000	0.702172	DLG2
5	85680001	85730000	0.658625	DLG2
5	85740001	85790000	0.726527	DLG2
5	85760001	85810000	0.73047	DLG2
5	86180001	86230000	0.680214	DLG2
5	86300001	86350000	0.761832	DLG2
5	86320001	86370000	0.669898	DLG2
5	93140001	93190000	0.735791	NARS2
5	93160001	93210000	0.746063	NARS2
5	118020001	118070000	0.719717	LOC102410521
6	220001	270000	0.728813	TBX19
6	240001	290000	0.732256	TBX19
6	12620001	12670000	0.616996	LOC102395271
6	12640001	12690000	0.65752	LOC102395271
6	14800001	14850000	0.689553	DAP3|ASH1L
6	18660001	18710000	0.64019	LINGO4|C2CD4D|RORC|TDRKH
6	21560001	21610000	0.69939	PDZK1|LOC102393672
6	25620001	25670000	0.71922	MAN1A2
6	25640001	25690000	0.73804	MAN1A2
6	25660001	25710000	0.681544	MAN1A2
6	39540001	39590000	0.773245	LOC102389858|LOC102406330
6	39560001	39610000	0.830328	LOC102406330
6	39580001	39630000	0.841777	LOC102406330
6	39600001	39650000	0.811572	LOC102406330
6	39620001	39670000	0.707557	RNPC3
6	65980001	66030000	0.688804	GIPC2|DNAJB4
6	91600001	91650000	0.711754	TCEANC2
6	94520001	94570000	0.653724	RNF11
6	107820001	107870000	0.703571	SNIP1|MEAF6
6	119360001	119410000	0.68315	GPR35|AQP12B|KIF1A
6	119380001	119430000	0.668487	GPR35|AQP12B|KIF1A
6	119720001	119770000	0.708863	PASK|PPP1R7
6	119960001	120010000	0.667961	STK25|FARP2
7	27180001	27230000	0.698069	ODAPH|CDKL2|THAP6
7	27200001	27250000	0.66688	ODAPH|THAP6
7	28360001	28410000	0.714736	MTHFD2L
7	28380001	28430000	0.758994	MTHFD2L
7	28400001	28450000	0.715478	MTHFD2L
7	29960001	30010000	0.661838	ADAMTS3
7	31760001	31810000	0.610434	LOC102400929|LOC102400605
7	32100001	32150000	0.687356	CSN2|CSN1S1
7	56500001	56550000	0.698419	SLC30A9
7	80100001	80150000	0.697071	NCAPG|LCORL
7	80120001	80170000	0.705485	NCAPG|LCORL
7	80140001	80190000	0.699293	NCAPG|DCAF16
7	87700001	87750000	0.646836	CAMK2D
7	114340001	114390000	0.717263	NAF1
7	114360001	114410000	0.65164	NAF1
8	9180001	9230000	0.695181	LRRD1|LOC102410939
8	9280001	9330000	0.716061	ANKIB1
8	9300001	9350000	0.740289	ANKIB1
8	15720001	15770000	0.649665	GLCCI1
8	15760001	15810000	0.627567	GLCCI1
8	26700001	26750000	0.709368	HDAC9
8	26720001	26770000	0.71351	HDAC9
8	26780001	26830000	0.696227	HDAC9
8	43420001	43470000	0.652596	PTPN12
8	49600001	49650000	0.700639	SFRP4|EPDR1
8	49620001	49670000	0.748819	EPDR1
8	49640001	49690000	0.696067	EPDR1
8	52160001	52210000	0.793715	TFEC
8	52180001	52230000	0.781008	TFEC
8	64040001	64090000	0.691581	PDE1C
8	75860001	75910000	0.651807	IGFBP1|LOC102414190|IGFBP3
8	77840001	77890000	0.759104	MRPL32
8	77860001	77910000	0.828594	PSMA2|C8H7orf25|MRPL32
8	77880001	77930000	0.80254	PSMA2|C8H7orf25|MRPL32
8	86460001	86510000	0.616287	FEZF1|CADPS2
8	91420001	91470000	0.607228	ZNF800
8	92400001	92450000	0.632988	HILPDA
8	92980001	93030000	0.730895	AHCYL2
8	93000001	93050000	0.724851	AHCYL2
8	98860001	98910000	0.82306	CNOT4
8	98880001	98930000	0.867941	CNOT4
8	98900001	98950000	0.855374	CNOT4
8	98920001	98970000	0.848955	CNOT4
8	98940001	98990000	0.847135	CNOT4
8	98960001	99010000	0.816577	CNOT4
8	98980001	99030000	0.779373	CNOT4|NUP205
8	99000001	99050000	0.70082	CNOT4|NUP205
8	113020001	113070000	0.568683	LOC102397283|LOC102409971
8	118480001	118530000	0.676875	DNAJB6
9	540001	590000	0.687995	TSLP
9	39960001	40010000	0.711342	UBLCP1
9	39980001	40030000	0.704071	UBLCP1
9	40000001	40050000	0.718973	RNF145
9	40020001	40070000	0.683269	RNF145
9	40040001	40090000	0.728115	RNF145
9	41540001	41590000	0.675493	SOX30
9	42440001	42490000	0.678267	LOC102410596
9	48440001	48490000	0.649811	FAT2
9	48460001	48510000	0.706382	FAT2
9	56840001	56890000	0.695455	NR3C1
9	56860001	56910000	0.723809	NR3C1
9	57020001	57070000	0.612113	ARHGAP26
9	57040001	57090000	0.656328	ARHGAP26
9	59700001	59750000	0.651527	HBEGF|PFDN1
9	59720001	59770000	0.682153	PFDN1
9	60540001	60590000	0.642799	SPATA24|MZB1|PROB1|SLC23A1|DNAJC18
9	67060001	67110000	0.622647	ABHD17A|KLF16|SCAMP4|REXO1
9	67080001	67130000	0.676981	ABHD17A|KLF16|REXO1
9	67100001	67150000	0.639103	KLF16|REXO1|ATP8B3
9	67220001	67270000	0.720865	TCF3
9	67320001	67370000	0.682288	MEX3D|PLK5|ADAMTSL5
9	67540001	67590000	0.664133	C9H19orf24|EFNA2|CIRBP|MIDN
9	67560001	67610000	0.70748	C9H19orf24|ATP5F1D|CIRBP|MIDN|CBARP|STK11
9	67580001	67630000	0.735103	ATP5F1D|MIDN|CBARP|STK11
9	67600001	67650000	0.685232	CBARP|STK11|SBNO2
9	68420001	68470000	0.671176	LOC102414761
9	72480001	72530000	0.672998	NSD1
9	72500001	72550000	0.698631	NSD1
9	72600001	72650000	0.666356	NSD1
9	88120001	88170000	0.681028	CDC42SE2
9	88140001	88190000	0.710162	CDC42SE2
9	88160001	88210000	0.679811	CDC42SE2
9	88500001	88550000	0.613934	FNIP1
9	88520001	88570000	0.62231	FNIP1
9	88540001	88590000	0.611307	FNIP1
9	88560001	88610000	0.610625	FNIP1
9	93260001	93310000	0.678975	SLC25A41|DENND1C|TUBB4A|KHSRP|SLC25A23|CRB3
9	93280001	93330000	0.758632	DENND1C|TUBB4A|LOC102410329|SLC25A23|CRB3|LOC102409556
9	99800001	99850000	0.715273	PTGER1|PKN1|GIPC1|DNAJB1|TECR
10	55040001	55090000	0.772963	ASCC3
10	59140001	59190000	0.624583	HACE1
10	59160001	59210000	0.634155	LOC102389113|HACE1
10	59180001	59230000	0.652232	LOC102389113|HACE1
10	63200001	63250000	0.725113	SESN1
10	63220001	63270000	0.719826	SESN1
10	103780001	103830000	0.671356	PTP4A1
10	103800001	103850000	0.681438	PTP4A1
11	340001	390000	0.600979	CTDSPL2
11	600001	650000	0.680531	RPS6KA5
11	620001	670000	0.658921	RPS6KA5
11	24460001	24510000	0.688392	GPHN
11	24480001	24530000	0.664977	GPHN
11	24500001	24550000	0.693087	GPHN
11	24520001	24570000	0.691955	GPHN
11	31040001	31090000	0.624501	DHRS7|PCNX4
11	38020001	38070000	0.719886	SORD
11	43560001	43610000	0.590444	USP8|USP50
11	47380001	47430000	0.654691	UNC13C
11	48640001	48690000	0.596201	PRTG
11	48660001	48710000	0.727022	PRTG
11	48680001	48730000	0.765664	PRTG
11	48960001	49010000	0.693695	NEDD4
11	57020001	57070000	0.654313	HERC1
11	60120001	60170000	0.670556	ATP5S|CDKL1|L2HGDH
11	60140001	60190000	0.647649	ATP5S|CDKL1|L2HGDH
11	65020001	65070000	0.608363	UBR1
11	65200001	65250000	0.781847	TTBK2
11	65220001	65270000	0.818869	TTBK2
11	65240001	65290000	0.825024	TTBK2
11	65260001	65310000	0.814838	TTBK2
11	65280001	65330000	0.707683	TTBK2
11	65500001	65550000	0.655541	SNAP23|ZNF106
11	65520001	65570000	0.715505	SNAP23|ZNF106
11	67300001	67350000	0.718169	KNSTRN|IVD
11	67320001	67370000	0.803864	KNSTRN|IVD|DISP2
11	86540001	86590000	0.627846	GLCE
11	86560001	86610000	0.687757	GLCE
11	86580001	86630000	0.744516	GLCE
11	86600001	86650000	0.734465	GLCE
11	92140001	92190000	0.662031	HOMER1
11	92160001	92210000	0.670417	HOMER1
11	98580001	98630000	0.735042	TRIM36
11	98600001	98650000	0.791726	TRIM36
12	61140001	61190000	0.734219	EHBP1
12	61120001	61170000	0.709616	EHBP1
12	46180001	46230000	0.770932	NT5DC4|IL1A|CKAP2L
12	61160001	61210000	0.713106	OTX1|EHBP1
12	93540001	93590000	0.758196	RC3H2
12	4040001	4090000	0.689833	TSGA10|KIAA1211L
12	43240001	43290000	0.688655	PAPOLG
12	93560001	93610000	0.749212	ZBTB6|RC3H2
12	49980001	50030000	0.636746	DNAH6
12	93580001	93630000	0.709566	ZBTB6|ZBTB26|RC3H2|RABGAP1
12	103360001	103410000	0.680535	PMPCA|SNAPC4|ENTR1|INPP5E|SEC16A
12	4020001	4070000	0.649721	KIAA1211L
12	103380001	103430000	0.668795	PMPCA|INPP5E|SEC16A
12	67380001	67430000	0.708557	GFPT1
12	14980001	15030000	0.678023	BIRC6
12	49960001	50010000	0.730199	DNAH6
12	68220001	68270000	0.661869	PCYOX1|SNRPG
12	43260001	43310000	0.646282	PAPOLG
12	42980001	43030000	0.654556	BCL11A
12	15000001	15050000	0.671154	BIRC6
13	38340001	38390000	0.646436	MYCBP2
13	38360001	38410000	0.708121	MYCBP2
13	38380001	38430000	0.647901	MYCBP2
13	61540001	61590000	0.66571	RXFP2
14	6260001	6310000	0.636979	STAU1|CSE1L
14	9060001	9110000	0.748636	LOC102405698|WFDC9|WFDC8|LOC102391237
14	14220001	14270000	0.715809	MAFB
14	25520001	25570000	0.732782	RAB22A
14	25540001	25590000	0.728343	RAB22A
14	26140001	26190000	0.667516	CTSZ|NELFCD
14	26160001	26210000	0.71615	CTSZ|TUBB1|NELFCD
14	26180001	26230000	0.737268	CTSZ|TUBB1|ATP5F1E|PRELID3B|NELFCD
14	29440001	29490000	0.653893	PPDPF|PTK6|KCNQ2|EEF1A2|SRMS
14	29460001	29510000	0.706448	PPDPF|PTK6|FNDC11|EEF1A2|GMEB2|SRMS
14	35560001	35610000	0.794188	CRLS1|MCM8
14	35580001	35630000	0.769678	MCM8
14	40360001	40410000	0.709875	LOC102398476
14	45340001	45390000	0.642068	DZANK1
14	45440001	45490000	0.668602	LOC102395100
14	45460001	45510000	0.770713	KAT14
14	45480001	45530000	0.779408	KAT14|PET117
14	59140001	59190000	0.641097	LOC112578892
14	59160001	59210000	0.728467	LOC112578892
14	59180001	59230000	0.694262	LOC112578892
15	1180001	1230000	0.638334	ENPP2
15	1200001	1250000	0.679209	ENPP2
15	1220001	1270000	0.669668	ENPP2
15	44120001	44170000	0.676823	PI15
15	45160001	45210000	0.657384	UBE2W
15	45180001	45230000	0.757256	UBE2W
15	45200001	45250000	0.751357	UBE2W
15	45660001	45710000	0.685197	RPL7|RDH10|C15H8orf89
15	67040001	67090000	0.65805	MTSS1
15	67060001	67110000	0.629954	MTSS1
15	67600001	67650000	0.731217	NSMCE2
15	79260001	79310000	0.652321	PTK2
15	79280001	79330000	0.648398	PTK2
15	79300001	79350000	0.674898	PTK2
15	79320001	79370000	0.67231	PTK2
16	46880001	46930000	0.724012	PDE3B
16	46900001	46950000	0.718991	PDE3B
16	46920001	46970000	0.608546	PDE3B
16	83240001	83290000	0.762235	KBTBD3
16	83260001	83310000	0.717721	KBTBD3
16	83280001	83330000	0.682914	KBTBD3
17	25580001	25630000	0.694264	TMEM132D
17	25600001	25650000	0.752143	TMEM132D
17	25620001	25670000	0.787718	TMEM132D
17	25640001	25690000	0.770406	TMEM132D
18	2300001	2350000	0.6447	BCAR1|LOC102393517
18	2320001	2370000	0.642855	LOC102393517
18	2340001	2390000	0.606713	LOC102393517
18	2360001	2410000	0.640536	LOC102393517
18	2380001	2430000	0.644036	LOC102393517
18	11240001	11290000	0.637783	GINS2|GSE1
18	13760001	13810000	0.75264	ACSF3
18	13900001	13950000	0.66678	ANKRD11
18	13920001	13970000	0.688032	ANKRD11
18	13940001	13990000	0.710812	ANKRD11
18	13960001	14010000	0.747968	ANKRD11
18	13980001	14030000	0.696237	ANKRD11
18	14000001	14050000	0.681762	ANKRD11
18	14020001	14070000	0.582881	SPG7|ANKRD11
18	14280001	14330000	0.606206	LOC102403160|DEF8|TCF25
18	15540001	15590000	0.694394	PHKB
18	16300001	16350000	0.690424	SIAH1|LONP2
18	16520001	16570000	0.713842	N4BP1
18	21280001	21330000	0.727459	CHD9
18	21300001	21350000	0.77406	CHD9
18	21320001	21370000	0.759336	RBL2|CHD9
18	21340001	21390000	0.722861	RBL2|CHD9
18	34380001	34430000	0.716476	CES4A|CBFB
18	34400001	34450000	0.744988	CBFB
18	34420001	34470000	0.690568	CBFB|C18H16orf70
18	35220001	35270000	0.662425	NFATC3
18	35240001	35290000	0.651168	NFATC3
18	39560001	39610000	0.702857	HYDIN
18	49440001	49490000	0.680715	C18H19orf47|AKT2
18	49500001	49550000	0.650921	PLD3|HIPK4|PRX|SERTAD1
18	49600001	49650000	0.675469	SPTBN4
18	49620001	49670000	0.669971	SHKBP1|SPTBN4
18	50080001	50130000	0.690883	LOC102389842
18	50100001	50150000	0.77943	LOC102389842
18	50120001	50170000	0.696359	LOC102390727
18	55860001	55910000	0.677766	PTH2|GFY|CCDC155|SLC17A7
20	2300001	2350000	0.652264	TECPR2
20	2320001	2370000	0.799426	TECPR2
20	2340001	2390000	0.773494	CINP|TECPR2
20	2360001	2410000	0.771623	CINP|ZNF839|TECPR2
20	2380001	2430000	0.704454	CINP|ZNF839
20	23600001	23650000	0.647214	RALGAPA1
20	23620001	23670000	0.758699	RALGAPA1
20	23640001	23690000	0.603443	RALGAPA1
20	23680001	23730000	0.607189	RALGAPA1
20	23700001	23750000	0.678825	RALGAPA1
20	23720001	23770000	0.664322	RALGAPA1
20	23740001	23790000	0.637709	RALGAPA1
20	24140001	24190000	0.732738	KIAA0391
20	24160001	24210000	0.676292	PPP2R3C|KIAA0391
20	32660001	32710000	0.68687	NOVA1
20	32680001	32730000	0.702668	NOVA1
20	32700001	32750000	0.727903	NOVA1
20	32720001	32770000	0.788215	NOVA1
20	32740001	32790000	0.807863	NOVA1
20	32760001	32810000	0.784161	NOVA1
20	32780001	32830000	0.705174	NOVA1
20	36960001	37010000	0.705825	HMG20A|PEAK1
20	36980001	37030000	0.808811	PEAK1
20	37000001	37050000	0.798399	PEAK1
20	37020001	37070000	0.754632	PEAK1
20	37040001	37090000	0.673353	PEAK1
20	37060001	37110000	0.723316	PEAK1
20	37360001	37410000	0.633542	PSTPIP1
20	45300001	45350000	0.651534	ADAMTSL3
20	67200001	67250000	0.683117	UBE3A
20	67620001	67670000	0.679217	SNURF
21	480001	530000	0.723559	VOPP1
21	30160001	30210000	0.671872	FOXP1
21	30180001	30230000	0.672441	FOXP1
21	30200001	30250000	0.662317	FOXP1
21	30260001	30310000	0.675078	FOXP1
21	30280001	30330000	0.707128	FOXP1
21	30300001	30350000	0.668955	FOXP1
21	49200001	49250000	0.711362	TEX264|RAD54L2
21	49220001	49270000	0.622161	TEX264|RAD54L2
21	49240001	49290000	0.646657	RAD54L2
21	49260001	49310000	0.677317	RAD54L2
21	49280001	49330000	0.684593	RAD54L2
21	52200001	52250000	0.689323	ELP6|SCAP
21	52220001	52270000	0.670087	SCAP

## Sheet: Table S9
Supplementary Table S9. A summary of genes from θπ in Xiangxi white buffalo (compared to River buffalo).
Chrom	Starting position	Ending position	θπ	Gene
1	34160001	34210000	1.73552	TENM3
1	38480001	38530000	2.07289	LOC112583732
1	38500001	38550000	1.92887	LOC112583732
1	38520001	38570000	1.96619	LOC112583732
1	40640001	40690000	1.37274	CSMD1
1	40680001	40730000	1.28519	CSMD1
1	40800001	40850000	1.27057	CSMD1
1	40880001	40930000	1.4995	CSMD1
1	46360001	46410000	1.91025	ITSN1
1	46380001	46430000	2.00169	ITSN1
1	46400001	46450000	1.90555	ITSN1
1	46420001	46470000	2.09053	ITSN1
1	46440001	46490000	1.66781	ITSN1
1	46460001	46510000	1.31775	ITSN1
1	46480001	46530000	1.60944	ITSN1
1	46500001	46550000	1.39148	CRYZL1|ITSN1
1	46600001	46650000	1.5174	SON|GART
1	48240001	48290000	1.37699	HUNK
1	49740001	49790000	1.45995	LOC112578829
1	49760001	49810000	1.7615	LOC112578829
1	50100001	50150000	1.42359	LOC112586496|LOC102393996|LOC112586528
1	51900001	51950000	1.31522	LTN1
1	51920001	51970000	1.25732	LTN1
1	87220001	87270000	1.57051	LOC102401591|LOC102397712|LOC102401919
1	87240001	87290000	1.48241	LOC102401919|LOC102398029
1	87420001	87470000	1.30621	LOC102413939
1	87440001	87490000	1.79273	LOC102414278
1	87460001	87510000	1.47088	LOC102414278
1	87480001	87530000	1.52685	LOC102414278|LOC102392000
1	87500001	87550000	1.96999	LOC102392000
1	87520001	87570000	2.04263	LOC102407682
1	87540001	87590000	1.33322	LOC102407682
1	105340001	105390000	1.49885	LSAMP
1	108560001	108610000	1.72219	IGSF11
1	108580001	108630000	2.16643	IGSF11
1	108600001	108650000	2.1979	IGSF11
1	108740001	108790000	1.25556	UPK1B|B4GALT4
1	109260001	109310000	1.48278	MAATS1
1	113560001	113610000	1.43136	KALRN
1	113580001	113630000	1.86127	KALRN
1	113600001	113650000	1.81025	KALRN
1	113620001	113670000	1.9921	KALRN
1	113640001	113690000	1.30361	KALRN
1	114480001	114530000	1.58997	ZNF148
1	117720001	117770000	1.30441	TMEM44
1	126400001	126450000	1.26293	SENP2
1	141940001	141990000	1.59764	SEC62
1	155100001	155150000	1.37769	LEKR1
1	155180001	155230000	1.89344	LEKR1
1	155200001	155250000	2.12626	LEKR1
1	155220001	155270000	2.15331	LEKR1
1	155240001	155290000	1.80732	LEKR1
1	155260001	155310000	1.51176	LEKR1
1	155280001	155330000	1.48341	LEKR1
1	162740001	162790000	1.36122	PFN2|RNF13
1	162760001	162810000	1.369	RNF13
1	162780001	162830000	1.30196	RNF13
1	163620001	163670000	1.61253	HLTF
1	163640001	163690000	1.92911	HLTF
1	163660001	163710000	1.49848	HLTF|GYG1
1	163680001	163730000	1.34215	HLTF|GYG1
1	163700001	163750000	1.38086	GYG1
1	172380001	172430000	1.4425	SPSB4
1	198920001	198970000	1.28479	TBC1D5
1	200960001	201010000	1.78592	KCNH8
1	200980001	201030000	1.41123	KCNH8
2	3000001	3050000	1.28916	LYRM4|FARS2
2	3020001	3070000	1.35239	LYRM4|FARS2
2	3040001	3090000	1.25952	LYRM4|FARS2
2	3240001	3290000	1.60075	FARS2
2	3260001	3310000	1.92469	FARS2
2	3280001	3330000	2.16799	FARS2
2	4760001	4810000	2.82901	BMP6
2	33840001	33890000	1.49313	SUPT3H|RUNX2
2	33860001	33910000	1.98246	SUPT3H
2	43520001	43570000	1.43791	TAF11|UHRF1BP1
2	43780001	43830000	2.12408	SPDEF|PACSIN1
2	43800001	43850000	1.31823	SPDEF|PACSIN1
2	46220001	46270000	1.5024	TINAG
2	46240001	46290000	1.42403	TINAG
2	48900001	48950000	1.86985	DST
2	48920001	48970000	3.94186	DST
2	48940001	48990000	2.80098	DST
2	48960001	49010000	1.95528	DST
2	48980001	49030000	1.25645	DST
2	49440001	49490000	2.20612	PRIM2
2	49460001	49510000	2.10511	PRIM2
2	53840001	53890000	1.26663	TUBGCP5
2	53900001	53950000	1.44697	CCDC115|IMP4|PTPN18|TUBGCP5
2	53920001	53970000	1.71026	CCDC115|IMP4|PTPN18
2	53940001	53990000	1.28595	PTPN18
2	60340001	60390000	1.41362	GULP1
2	60360001	60410000	1.39848	GULP1
2	64380001	64430000	1.85204	ZNF804A
2	66480001	66530000	1.44935	PDE1A
2	67080001	67130000	1.25929	ITPRID2
2	73120001	73170000	1.72461	HOXD1
2	82720001	82770000	1.64722	LOC102394594
2	82740001	82790000	1.52574	LOC102394594
2	86000001	86050000	1.27736	KCNH7
2	120580001	120630000	1.35704	DPP10
2	137260001	137310000	1.66515	DNAH7
2	137280001	137330000	1.67571	DNAH7
2	142540001	142590000	1.32904	CFLAR
2	142600001	142650000	1.31346	LOC102394793
2	144060001	144110000	1.5481	CARF|WDR12
2	144080001	144130000	2.0748	CARF
2	144100001	144150000	1.82086	CARF
2	144220001	144270000	1.43239	NBEAL1
2	144240001	144290000	1.39877	NBEAL1
2	144260001	144310000	1.52951	NBEAL1
2	144280001	144330000	2.33689	LOC102396257|NBEAL1
2	144300001	144350000	2.76426	LOC102396257|NBEAL1
2	144320001	144370000	2.21357	LOC102396257
2	144340001	144390000	1.39032	LOC102396257|ABI2
2	148180001	148230000	1.85565	KLF7
2	148200001	148250000	1.42035	KLF7
2	149140001	149190000	1.29287	PLEKHM3
2	151320001	151370000	1.39857	CPS1
2	154660001	154710000	1.92888	SPAG16
2	154680001	154730000	1.44598	SPAG16
2	154700001	154750000	1.28063	SPAG16
2	170240001	170290000	1.27926	PID1
2	170260001	170310000	1.4561	PID1
2	170280001	170330000	1.64517	PID1
2	170480001	170530000	1.25754	DNER
2	178260001	178310000	1.31815	RPA2|THEMIS2
2	178280001	178330000	1.89932	RPA2|THEMIS2
2	178300001	178350000	1.61556	THEMIS2|PPP1R8
2	178320001	178370000	1.43547	PPP1R8|STX12
2	178340001	178390000	1.35046	PPP1R8|STX12
2	184360001	184410000	2.35178	EIF4G3
2	184380001	184430000	3.5275	EIF4G3
2	184400001	184450000	2.81383	EIF4G3
2	184420001	184470000	1.89893	EIF4G3
2	185100001	185150000	1.32437	VWA5B1
3	5220001	5270000	1.40607	SLC39A11
3	6520001	6570000	1.43724	LOC112583605|LOC102410771
3	6540001	6590000	2.80965	LOC102410771
3	6560001	6610000	2.44223	LOC102410771|LOC102409557
3	11280001	11330000	1.25937	NPTX1
3	11300001	11350000	1.43688	NPTX1
3	14460001	14510000	1.79529	SMURF2
3	14480001	14530000	2.02855	SMURF2
3	14500001	14550000	1.31841	SMURF2
3	15540001	15590000	1.71548	TANC2
3	15560001	15610000	1.81337	TANC2
3	16540001	16590000	2.72326	EFCAB3|LOC102391025
3	29020001	29070000	1.26733	MIEF2|SMCR8|LLGL1|FLII|TOP3A
3	35380001	35430000	1.32215	RNF222|RPL26|KRBA2
3	43240001	43290000	1.28289	PROCA1|SDF2|SUPT6H
3	43260001	43310000	1.26946	SDF2|KIAA0100|SUPT6H
3	47520001	47570000	1.93318	LOC102408963
3	47540001	47590000	1.43925	LOC102408963
3	57420001	57470000	2.01888	TMEM100
3	57960001	58010000	1.45142	HLF
3	57980001	58030000	1.55947	HLF
3	64480001	64530000	1.34339	CLCN3
3	64500001	64550000	1.31695	CLCN3
3	64520001	64570000	1.32051	LOC102389468|CLCN3
3	64540001	64590000	1.40156	LOC102389468|CLCN3
3	64560001	64610000	1.60507	LOC102389468
3	64580001	64630000	1.46025	LOC102389468
3	69800001	69850000	1.33306	GLRA3
3	78160001	78210000	1.30036	LINGO2
3	78180001	78230000	1.32652	LINGO2
3	101900001	101950000	1.29587	RIC1|PDCD1LG2
3	128680001	128730000	1.6859	LOC102404051
3	131980001	132030000	1.82118	DMTN|NPM2|FGF17
3	132000001	132050000	1.67239	DMTN|FAM160B2
3	138960001	139010000	1.56225	FRMD3
3	138980001	139030000	1.27909	FRMD3
3	139220001	139270000	1.59672	FRMD3
3	139240001	139290000	1.57043	FRMD3
3	139440001	139490000	1.40983	IDNK|UBQLN1
3	139500001	139550000	1.96233	UBQLN1
3	139520001	139570000	1.9527	GKAP1
3	139540001	139590000	1.69963	GKAP1
3	139560001	139610000	1.28917	GKAP1
3	139580001	139630000	1.25697	GKAP1
3	139600001	139650000	1.26164	GKAP1
3	139620001	139670000	1.42947	GKAP1
3	139640001	139690000	1.32797	GKAP1|KIF27
3	140500001	140550000	4.03527	NTRK2
3	140520001	140570000	3.55518	NTRK2
3	140540001	140590000	1.52147	NTRK2
3	143240001	143290000	1.36664	DAPK1
3	143260001	143310000	1.27805	DAPK1
3	143280001	143330000	1.26382	DAPK1
3	144680001	144730000	1.55258	PTCH1
3	144700001	144750000	1.73786	PTCH1
4	14860001	14910000	1.35458	KCNA6
4	19100001	19150000	1.32069	RIMKLB|A2ML1
4	19120001	19170000	1.35842	A2ML1
4	19800001	19850000	1.96775	LOC102404546
4	34260001	34310000	3.24762	SOX5
4	38660001	38710000	1.36849	CCDC91
4	38680001	38730000	2.02071	CCDC91
4	38700001	38750000	1.6395	CCDC91
4	38720001	38770000	1.34288	CCDC91
4	38900001	38950000	1.33936	CCDC91
4	38920001	38970000	1.39475	CCDC91
4	38940001	38990000	1.34121	CCDC91
4	39080001	39130000	1.30011	CCDC91
4	39920001	39970000	1.51027	FAR2
4	41900001	41950000	1.47467	ETFBKMT
4	42500001	42550000	2.14106	BICD1
4	42520001	42570000	2.19239	BICD1
4	43060001	43110000	1.55819	DNM1L|YARS2
4	45240001	45290000	1.38543	EIF3D|CACNG2
4	45400001	45450000	1.40388	MYH9
4	45420001	45470000	1.47995	MYH9
4	52200001	52250000	1.47174	HCFC2
4	52220001	52270000	1.44695	HCFC2|GLT8D2
4	53660001	53710000	2.84009	IGF1
4	53680001	53730000	2.18396	IGF1
4	62400001	62450000	1.40878	LOC102404394
4	62420001	62470000	1.40395	LOC112584346
4	63120001	63170000	1.84417	ANKRD52|COQ10A|CS
4	63140001	63190000	2.2389	CNPY2|PAN2|COQ10A|CS
4	63160001	63210000	2.51569	CNPY2|PAN2|IL23A|CS|STAT2
4	63180001	63230000	3.14388	PAN2|IL23A|APOF|LOC102410368|STAT2
4	63200001	63250000	1.48204	APOF|LOC102410368|STAT2|TIMELESS
4	63640001	63690000	1.5462	SDR9C7
4	63660001	63710000	1.80766	SDR9C7
4	63680001	63730000	1.9808	SDR9C7|LOC102391539
4	63780001	63830000	1.52741	LOC102392189
4	63800001	63850000	1.8593	LOC102392189|LOC102392517|GPR182|ZBTB39
4	63820001	63870000	2.03314	LOC102392189|LOC102392517|GPR182|TAC3|ZBTB39
4	63840001	63890000	2.06483	GPR182|TAC3|ZBTB39|MYO1A
4	63860001	63910000	1.76797	TAC3|MYO1A|NEMP1
4	63880001	63930000	1.56674	MYO1A|NEMP1
4	64400001	64450000	1.2756	PIP4K2C|ARHGEF25|DTX3|SLC26A10|B4GALNT1
4	64420001	64470000	1.63292	SLC26A10|B4GALNT1
4	64440001	64490000	1.36282	B4GALNT1|OS9
4	68720001	68770000	1.58551	FAM19A2
4	69280001	69330000	1.26788	PPM1H
4	72260001	72310000	1.98973	HMGA2
4	72280001	72330000	1.60616	HMGA2
4	72300001	72350000	1.87594	HMGA2
4	72320001	72370000	1.94235	HMGA2
4	72340001	72390000	1.67756	HMGA2
4	72440001	72490000	1.82188	HMGA2
4	72600001	72650000	1.88486	IRAK3|TMBIM4
4	72620001	72670000	1.27883	IRAK3
4	72640001	72690000	1.48352	IRAK3
4	72660001	72710000	2.26345	IRAK3
4	72680001	72730000	4.24117	IRAK3|HELB
4	72700001	72750000	3.62692	HELB
4	72720001	72770000	1.52174	HELB
4	72740001	72790000	1.30898	HELB|GRIP1
4	79020001	79070000	2.26815	SLC2A13
4	83660001	83710000	1.63669	TMEM117
4	83680001	83730000	1.58854	TMEM117
4	91640001	91690000	2.6364	CSRNP2|TFCP2
4	91660001	91710000	2.56238	TFCP2
4	91680001	91730000	2.35365	TFCP2|POU6F1
4	91700001	91750000	1.46481	TFCP2|POU6F1
4	93640001	93690000	1.84005	SP1
4	96680001	96730000	1.38122	CRADD
4	97500001	97550000	1.55626	EEA1
4	97520001	97570000	2.19362	EEA1
4	97540001	97590000	2.11676	EEA1
4	97560001	97610000	1.83952	PLEKHG7|EEA1
4	113140001	113190000	1.33036	NAV3
4	117640001	117690000	2.53782	TRHDE
4	117660001	117710000	2.12388	TRHDE
4	117680001	117730000	1.44835	TRHDE
4	117700001	117750000	1.26187	TRHDE
4	117720001	117770000	1.28259	TRHDE
4	117820001	117870000	1.58327	TRHDE
4	117900001	117950000	1.52857	TRHDE
4	117920001	117970000	1.28968	TRHDE
4	117940001	117990000	1.38082	TRHDE
4	118640001	118690000	1.54134	TMEM19|RAB21
4	128220001	128270000	1.43803	NID1
4	132380001	132430000	1.2692	LOC112584672
4	136460001	136510000	1.78182	LOC112584678
4	136660001	136710000	1.28453	TMEM26
4	136720001	136770000	1.47067	TMEM26
4	137260001	137310000	1.32338	ARID5B
4	141920001	141970000	1.44073	CTNNA3
4	141940001	141990000	1.75266	CTNNA3
4	141960001	142010000	1.29711	CTNNA3
4	154720001	154770000	1.88271	LOC102416257
4	154740001	154790000	2.21197	LOC102416257
4	154780001	154830000	2.48856	LOC102407767
4	154800001	154850000	2.6531	LOC102407767|LOC102395128
4	154820001	154870000	2.3876	LOC102392340|LOC102407767|LOC102395128
4	154840001	154890000	1.64064	LOC102392340|LOC102395128
4	154860001	154910000	1.33136	LOC102392340
5	23000001	23050000	1.85629	ASTN1|PAPPA2
5	23220001	23270000	1.44152	PAPPA2
5	23240001	23290000	1.44934	PAPPA2
5	23260001	23310000	2.45859	PAPPA2
5	23280001	23330000	1.5649	PAPPA2
5	23800001	23850000	1.38672	COP1
5	23820001	23870000	1.44818	COP1
5	32500001	32550000	1.40727	AJAP1
5	32520001	32570000	1.27278	AJAP1
5	41540001	41590000	1.5927	DNM3
5	41560001	41610000	2.12223	DNM3
5	41580001	41630000	1.76779	DNM3
5	41800001	41850000	1.44445	DNM3
5	42460001	42510000	2.01103	MROH9
5	42480001	42530000	2.37148	MROH9
5	57200001	57250000	1.4072	MARK1
5	68280001	68330000	1.95955	RGS18
5	77500001	77550000	2.01957	SLC36A4
5	77520001	77570000	2.19687	SLC36A4
5	77540001	77590000	1.36008	SLC36A4
5	78300001	78350000	1.26315	FAT3
5	88240001	88290000	1.74733	RAB30
5	94200001	94250000	1.54195	PAK1
5	94220001	94270000	1.26354	PAK1
5	94640001	94690000	1.34537	LOC102406725
5	104540001	104590000	1.5107	PKNOX2
5	104560001	104610000	1.55774	PKNOX2
5	106080001	106130000	2.38689	KIRREL3
5	106100001	106150000	1.60082	KIRREL3
5	114680001	114730000	1.34937	LOC102394211
5	116020001	116070000	1.38433	PAG19
5	116240001	116290000	1.35731	PAG3
5	117960001	118010000	1.41363	LOC102410521
5	117980001	118030000	1.41563	LOC102410521
5	121960001	122010000	1.34642	CDK2AP2|GSTP1|PITPNM1|CABP2
5	127460001	127510000	1.26768	LOC102412418|LOC102407804
5	127480001	127530000	1.43382	LOC102412418|LOC102407804
5	127500001	127550000	1.8935	LOC102407177|LOC102411782
5	127520001	127570000	2.38211	LOC102407177|LOC102411782|IFITM5|NLRP6|PGGHG
5	127540001	127590000	2.32605	LOC102407177|LOC102411782|IFITM5|NLRP6|PGGHG
5	127560001	127610000	3.0871	NLRP6|PGGHG|PSMD13|SIRT3
5	127580001	127630000	3.63728	LOC102403385|PSMD13|SIRT3
5	127600001	127650000	2.08111	LOC102403385|ODF3|SCGB1C1|PSMD13|SIRT3|RIC8A|BET1L
6	12260001	12310000	1.28781	FCRL3
6	12280001	12330000	1.99279	FCRL3
6	12300001	12350000	1.61971	FCRL3
6	12480001	12530000	1.52141	FCRL5
6	12500001	12550000	1.99232	FCRL5
6	12520001	12570000	2.81693	LOC112585535|FCRL5
6	12540001	12590000	2.6396	LOC112585535|FCRL5
6	12640001	12690000	2.63565	LOC102395271
6	12660001	12710000	2.11027	LOC102395271
6	12680001	12730000	1.78578	LOC102395271
6	13040001	13090000	1.33719	LOC102392922
6	13080001	13130000	1.98674	LOC102392281
6	13100001	13150000	1.46005	LOC102392281
6	16740001	16790000	1.67787	LOC102398876|LOC102398566
6	18900001	18950000	1.66594	TUFT1
6	18920001	18970000	1.39872	TUFT1|CGN
6	20000001	20050000	1.35409	RPRD2|PRPF3
6	20020001	20070000	2.04781	RPRD2|PRPF3|MRPS21
6	22340001	22390000	1.45411	FMO5
6	28140001	28190000	1.27236	SYCP1
6	28160001	28210000	1.30935	SYCP1
6	28180001	28230000	1.38656	SYCP1
6	28200001	28250000	1.48791	SYCP1
6	28220001	28270000	1.38332	SYCP1
6	28240001	28290000	1.34229	SYCP1
6	30480001	30530000	1.26	MOV10|CAPZA1
6	45520001	45570000	1.57717	DPYD
6	45540001	45590000	1.75163	DPYD
6	57620001	57670000	1.74198	COL24A1
6	57640001	57690000	1.66774	COL24A1
6	69600001	69650000	1.28848	LOC102397960
6	69620001	69670000	1.25383	LOC102397960
6	76060001	76110000	1.29664	DEPDC1
6	76080001	76130000	1.35429	DEPDC1
6	94120001	94170000	1.50187	OSBPL9
6	95000001	95050000	1.54902	FAF1
6	95020001	95070000	1.97268	FAF1
6	95040001	95090000	1.64309	FAF1
6	95060001	95110000	1.32897	FAF1
6	95080001	95130000	1.40162	FAF1
6	95100001	95150000	1.80243	FAF1
6	95120001	95170000	1.74624	FAF1
6	95140001	95190000	1.57019	FAF1
6	95220001	95270000	1.67444	FAF1
6	95240001	95290000	1.88298	FAF1
6	95260001	95310000	2.12324	FAF1
6	95280001	95330000	2.3053	FAF1
6	95300001	95350000	1.85547	DMRTA2|FAF1
6	97360001	97410000	1.77373	SPATA6
6	97380001	97430000	1.75966	SPATA6
6	100740001	100790000	1.4435	KIF2C|ARMH1
6	112140001	112190000	1.67117	NGEF
6	118920001	118970000	1.28506	LOC102391535|LOC112585491|LOC112585492
6	119360001	119410000	1.59713	GPR35|AQP12B|KIF1A
6	119400001	119450000	1.29668	KIF1A
6	119420001	119470000	1.31027	KIF1A
6	119880001	119930000	1.66928	SEPT2|FARP2
6	119900001	119950000	2.07487	FARP2
6	119920001	119970000	2.05023	FARP2
6	119940001	119990000	2.19922	STK25|FARP2
6	119960001	120010000	1.61025	STK25|FARP2
6	120000001	120050000	1.3425	BOK|THAP4
7	5740001	5790000	1.29096	LDB2
7	28140001	28190000	2.30706	AREG
7	28260001	28310000	1.84284	EREG
7	28280001	28330000	2.4933	EPGN
7	28300001	28350000	2.91026	EPGN|MTHFD2L
7	28320001	28370000	2.60919	EPGN|MTHFD2L
7	28860001	28910000	2.36925	RASSF6
7	28880001	28930000	2.63751	RASSF6
7	28900001	28950000	1.73267	RASSF6
7	28960001	29010000	1.38312	LOC102411166|RASSF6
7	28980001	29030000	1.81902	LOC102411166|AFM
7	29000001	29050000	1.59005	LOC102411166|AFM
7	29020001	29070000	1.55278	LOC102411166|AFM|AFP
7	29200001	29250000	2.97229	ANKRD17
7	29220001	29270000	2.32763	ANKRD17
7	29240001	29290000	1.80439	ANKRD17
7	29260001	29310000	1.31737	ANKRD17
7	29440001	29490000	1.95487	LOC102396414
7	32720001	32770000	1.82535	LOC102398239|LOC102398487|LOC112586182
7	32860001	32910000	1.48686	LOC102398161
7	32880001	32930000	1.67541	LOC102398807
7	32900001	32950000	1.85602	LOC102398807
7	32920001	32970000	1.83346	LOC102398807
7	56520001	56570000	1.50147	SLC30A9
7	56540001	56590000	1.66684	TMEM33|SLC30A9
7	71440001	71490000	1.28082	TBC1D19
7	71460001	71510000	1.44574	TBC1D19
7	76880001	76930000	1.75051	KCNIP4
7	81780001	81830000	1.64163	MYOZ2
7	81800001	81850000	1.90334	MYOZ2
7	81820001	81870000	1.46901	MYOZ2
7	88020001	88070000	1.25595	ANK2
7	88400001	88450000	1.34732	ANK2
7	88420001	88470000	1.77571	ANK2
7	88440001	88490000	1.7207	ANK2
7	88460001	88510000	1.32234	ANK2
7	88940001	88990000	1.37958	FAM241A
7	88960001	89010000	1.52975	FAM241A
7	97160001	97210000	1.72964	CENPE
7	97180001	97230000	1.41034	CENPE
7	97200001	97250000	1.31259	CENPE
7	107640001	107690000	1.48045	GRID2
7	107660001	107710000	1.30664	GRID2
8	4920001	4970000	1.37916	GRB10
8	4940001	4990000	1.25398	GRB10
8	15680001	15730000	1.38633	GLCCI1
8	15860001	15910000	1.65362	ICA1
8	27260001	27310000	1.25183	HDAC9
8	37220001	37270000	1.29445	PCLO
8	40140001	40190000	1.97215	LOC102394843|CD36
8	40160001	40210000	1.31352	CD36
8	41600001	41650000	1.64677	MAGI2
8	41620001	41670000	1.56499	MAGI2
8	41640001	41690000	1.53557	MAGI2
8	41660001	41710000	1.62787	MAGI2
8	49360001	49410000	1.29457	NRCAM
8	49380001	49430000	2.39355	NRCAM
8	49400001	49450000	1.28016	NRCAM
8	50440001	50490000	1.83449	CTTNBP2
8	50460001	50510000	1.60309	CTTNBP2
8	50480001	50530000	1.28411	CTTNBP2|CFTR
8	57280001	57330000	1.25439	IMMP2L
8	77420001	77470000	1.65606	HECW1
8	78700001	78750000	1.65514	GLI3
8	78720001	78770000	1.79532	GLI3
8	85240001	85290000	1.35032	CPED1
8	86740001	86790000	2.45188	CADPS2
8	86880001	86930000	1.41373	RNF133|RNF148|CADPS2
8	92620001	92670000	1.75717	ATP6V1F|ATP6V1FNB|LOC112586538|LOC102398572
8	94060001	94110000	1.31563	COPG2
8	94940001	94990000	1.4113	MKLN1
8	94960001	95010000	1.39424	MKLN1
8	94980001	95030000	1.49676	MKLN1
8	104900001	104950000	2.3926	LOC102406025
8	106480001	106530000	1.28676	PIP
8	117960001	118010000	1.26343	RNF32
8	117980001	118030000	1.75422	RNF32|LMBR1
8	118000001	118050000	1.68278	RNF32|LMBR1
9	160001	210000	1.43637	CAMK4
9	180001	230000	2.70295	CAMK4
9	200001	250000	3.20385	CAMK4
9	220001	270000	3.28588	CAMK4
9	240001	290000	3.14026	CAMK4
9	260001	310000	3.12402	CAMK4
9	280001	330000	3.2141	CAMK4
9	300001	350000	2.92066	CAMK4
9	320001	370000	2.34353	CAMK4
9	17600001	17650000	2.24659	NR2F1
9	43220001	43270000	1.28916	SGCD
9	48240001	48290000	1.41434	ATOX1
9	56940001	56990000	1.58902	ARHGAP26
9	56960001	57010000	2.10393	ARHGAP26
9	56980001	57030000	2.037	ARHGAP26
9	57000001	57050000	1.50241	ARHGAP26
9	57860001	57910000	1.36508	SPRY4|LOC102395002
9	58720001	58770000	2.10632	LOC102402606|LOC102415373|LOC102416030
9	59900001	59950000	1.50296	IGIP|PURA
9	66220001	66270000	2.49183	FSTL4
9	66240001	66290000	2.58931	FSTL4
9	66400001	66450000	1.42868	FSTL4
9	66700001	66750000	1.25925	ZCCHC10|AFF4
9	66720001	66770000	2.09839	AFF4
9	66740001	66790000	2.88444	AFF4
9	66760001	66810000	2.35031	AFF4
9	66780001	66830000	1.78886	LEAP2|AFF4|LOC102393778
9	66800001	66850000	2.30008	LEAP2|GDF9|AFF4|LOC102393778
9	69180001	69230000	1.31689	LOC102398221|LOC112587060
9	73240001	73290000	1.76924	RNF44|FAF2
9	73260001	73310000	2.09839	FAF2
9	73280001	73330000	2.52483	FAF2
9	73300001	73350000	2.50974	FAF2
9	73320001	73370000	3.16465	FAF2
9	80240001	80290000	3.66347	SNX2
9	80260001	80310000	3.85126	SNX2
9	80280001	80330000	3.0269	SNX2
9	80300001	80350000	1.48003	SNX2|SNX24
9	84120001	84170000	1.915	LMNB1
9	84140001	84190000	1.71668	LMNB1|MARCH3
9	88620001	88670000	1.26719	MEIKIN
9	88640001	88690000	3.68171	MEIKIN
9	88660001	88710000	3.6152	MEIKIN
9	88680001	88730000	2.68305	MEIKIN
9	88700001	88750000	2.45411	MEIKIN
9	88720001	88770000	1.97516	ACSL6|MEIKIN
9	96920001	96970000	1.3957	LOC102404027|LOC102404549
9	99880001	99930000	1.83125	NDUFB7|CLEC17A|ADGRE3
9	100680001	100730000	1.29773	LOC102410938
9	100700001	100750000	1.41171	LOC112587087
9	101120001	101170000	1.75609	LOC102402596|LOC102405149
9	101140001	101190000	1.42025	LOC102402596|LOC102405149
9	101200001	101250000	1.84257	LOC102407101|LOC102405149
9	101220001	101270000	1.62955	LOC102407101|LOC102405149
9	101420001	101470000	1.36419	LOC112587096
9	101440001	101490000	3.86925	LOC112587096|LOC102411953
9	101860001	101910000	1.3615	LOC102407959
10	5840001	5890000	1.29104	PACRG|PRKN
10	16920001	16970000	3.69679	LOC112587365|LOC112587363|LOC112587359|LOC102407427
10	35580001	35630000	1.49909	TMEM200A
10	35600001	35650000	2.25925	TMEM200A
10	35620001	35670000	1.82991	TMEM200A
10	38640001	38690000	1.63608	RIPPLY2|LOC102399398
10	51640001	51690000	1.28684	KLHL32|MMS22L
10	55000001	55050000	1.30429	ASCC3
10	65000001	65050000	1.25533	RPF2
10	77280001	77330000	1.28073	NKAIN2
10	93260001	93310000	1.57838	RIMS1
11	40001	90000	1.26387	TERB2|TRIM69
11	100001	150000	1.31562	TRIM69
11	120001	170000	1.57411	TRIM69|LOC112587745
11	140001	190000	1.51418	LOC112587745|LOC112587746
11	160001	210000	2.04119	PATL2|LOC112587745|LOC112587746
11	180001	230000	2.26168	PATL2|LOC112587746|SPG11
11	200001	250000	1.93852	PATL2|SPG11
11	220001	270000	1.52327	SPG11
11	260001	310000	1.26191	EIF3J|SPG11
11	3360001	3410000	1.38438
11	18060001	18110000	2.00919	ELMSAN1
11	18400001	18450000	1.273	NUMB
11	18420001	18470000	1.52125	NUMB
11	18440001	18490000	1.65147	NUMB
11	18460001	18510000	1.56813	NUMB
11	18480001	18530000	1.61306	NUMB
11	18500001	18550000	1.58104	NUMB
11	18520001	18570000	1.71816	PAPLN|NUMB
11	18540001	18590000	1.27576	PAPLN|NUMB
11	24460001	24510000	1.80172	GPHN
11	24480001	24530000	1.63103	GPHN
11	24500001	24550000	1.46006	GPHN
11	28400001	28450000	1.43972	KCNH5
11	28420001	28470000	1.67616	KCNH5
11	28440001	28490000	1.50161	KCNH5
11	29440001	29490000	1.41469	SNAPC1|SYT16
11	29520001	29570000	1.61691	HIF1A
11	29540001	29590000	1.99558	HIF1A
11	41600001	41650000	1.33951	FBN1
11	41620001	41670000	1.391	FBN1
11	42660001	42710000	1.40193	DTWD1|FAM227B
11	56480001	56530000	1.47041	RAB8B
11	56500001	56550000	1.32749	RAB8B
11	56540001	56590000	1.29308	RAB8B|APH1B
11	56560001	56610000	1.6124	RAB8B|APH1B
11	58200001	58250000	1.90191	PTGDR
11	64980001	65030000	1.41594	TMEM62|UBR1
11	65000001	65050000	1.57068	UBR1
11	65300001	65350000	1.48408	CDAN1|TTBK2|STARD9
11	65320001	65370000	1.28406	CDAN1|TTBK2|STARD9
11	65900001	65950000	1.25899	PLA2G4E
11	69440001	69490000	1.67267	SPRED1
11	69460001	69510000	1.41256	SPRED1
11	69760001	69810000	1.59555	TMCO5A
11	69780001	69830000	1.7734	TMCO5A
11	72340001	72390000	1.41984	DPH6
11	72360001	72410000	1.59324	DPH6
11	86460001	86510000	2.03698	PAQR5
11	86480001	86530000	2.4737	PAQR5
11	86500001	86550000	1.68316	GLCE
11	86520001	86570000	1.28083	GLCE
11	86540001	86590000	1.41113	GLCE
11	86560001	86610000	1.55622	GLCE
11	86580001	86630000	1.66322	GLCE
11	97080001	97130000	1.59866	HRH2
11	97100001	97150000	1.43598	HRH2
11	97220001	97270000	1.4147	CPLX2
11	97760001	97810000	1.64161	AP3S1
11	98100001	98150000	1.35718	TMED7|TICAM2
12	9660001	9710000	1.27497	HK2
12	12120001	12170000	1.26636	EXOC6B
12	13400001	13450000	1.56062	VAX2
12	13420001	13470000	1.44543	VAX2
12	14240001	14290000	1.44758	SRD5A2
12	14260001	14310000	1.92875	SRD5A2
12	14280001	14330000	2.21071	SRD5A2
12	20540001	20590000	1.52608	ATL2
12	25360001	25410000	1.54069	LOC112578041|ZFP36L2
12	25380001	25430000	1.50968	LOC112578041|ZFP36L2|THADA
12	44340001	44390000	1.38746	CCDC138|LOC102390517
12	44360001	44410000	1.37978	LOC102390517
12	45340001	45390000	1.69201	ST6GAL2
12	46180001	46230000	1.79767	NT5DC4|IL1A|CKAP2L
12	46200001	46250000	1.49811	IL1A|CKAP2L
12	58220001	58270000	1.42009	LRRTM4
12	58240001	58290000	1.50243	LRRTM4
12	63320001	63370000	1.37484	SPRED2
12	86040001	86090000	1.50776	ROCK2
12	86060001	86110000	1.60006	ROCK2
12	86080001	86130000	1.54667	ROCK2
12	86100001	86150000	1.47392	ROCK2
12	86120001	86170000	1.45644	ROCK2
13	660001	710000	1.27479	MCF2L
13	680001	730000	1.40793	MCF2L
13	10860001	10910000	1.28557	UBAC2
13	10880001	10930000	1.27385	LOC102400905|UBAC2
13	14560001	14610000	1.3556	LOC112577759
13	14580001	14630000	1.53539	LOC112577759
13	14600001	14650000	1.25666	LOC112577759|LOC102394150
13	14820001	14870000	1.33311	LOC102415015
13	14840001	14890000	1.34624	LOC102415015
13	14860001	14910000	1.46276	LOC102415015
13	15260001	15310000	1.6573	LOC112577712
13	15340001	15390000	2.67567	LOC112577712
13	15480001	15530000	4.05781	LOC102396286
13	15500001	15550000	5.74967	LOC102396286
13	15520001	15570000	3.55187	LOC102396286
13	15540001	15590000	3.30434	LOC102396286
13	15560001	15610000	3.20169	LOC102396286
13	16100001	16150000	1.39276	LOC102389123
13	18400001	18450000	4.04378	LOC112577754|LOC102405871
13	18420001	18470000	1.61321	LOC112577754|LOC102405871
13	18440001	18490000	1.57685	LOC112577754|LOC102405871
13	18460001	18510000	1.96024	LOC112577754|LOC102405871
13	18480001	18530000	4.0439	LOC102413665|LOC102405871
13	20860001	20910000	1.68533	LOC102395698
13	20880001	20930000	1.75891	LOC102395698
13	22080001	22130000	1.45165	GPC6
13	22100001	22150000	1.60907	GPC6
13	44600001	44650000	1.46746	DACH1
13	44620001	44670000	1.27336	DACH1
13	50960001	51010000	1.30941	PCDH9
13	50980001	51030000	1.29674	PCDH9
13	51000001	51050000	1.50007	PCDH9
13	51020001	51070000	1.66016	PCDH9
13	51040001	51090000	2.05588	PCDH9
13	58940001	58990000	1.3133	FLT1
13	59120001	59170000	1.32894	FLT1
13	59880001	59930000	1.48545	UBL3
13	59900001	59950000	1.28346	UBL3
13	61440001	61490000	1.57618	RXFP2
13	61460001	61510000	2.08239	RXFP2
13	61480001	61530000	1.73989	RXFP2
13	61500001	61550000	1.60278	RXFP2
13	70280001	70330000	1.4013	RNASEH2B
13	72360001	72410000	1.91898	LPAR6|RB1
13	72380001	72430000	1.70708	LPAR6|RB1
13	76500001	76550000	1.58902	CCDC122
13	76520001	76570000	1.35046	ENOX1|CCDC122
14	10100001	10150000	1.62236	LOC112578696|LOC112578697|LOC112578698
14	10180001	10230000	1.28251	KCNS1|STK4
14	10200001	10250000	1.81752	STK4
14	10220001	10270000	1.78467	STK4
14	18380001	18430000	1.59915	EPB41L1
14	18500001	18550000	1.3612	SCAND1|CNBD2|PHF20
14	18520001	18570000	1.58505	SCAND1|PHF20
14	18540001	18590000	1.34323	PHF20
14	19340001	19390000	1.27566	GSS|ACSS2
14	19980001	20030000	1.34593	ASIP
14	20000001	20050000	1.58406	ASIP
14	20020001	20070000	1.88363	ASIP
14	20040001	20090000	1.72764	ASIP
14	22660001	22710000	1.294	DEFB115
14	23000001	23050000	1.6177	CSNK2A1
14	23020001	23070000	1.75475	CSNK2A1
14	25500001	25550000	1.54986	RAB22A
14	25520001	25570000	1.81695	RAB22A
14	29720001	29770000	1.49991	ZNF512B|SAMD10|UCKL1|PRPF6
14	29740001	29790000	1.74838	SAMD10|C14H20orf204|PRPF6
14	29760001	29810000	1.57296	C14H20orf204|SOX18|TCEA2|PRPF6
14	35420001	35470000	1.46016	FERMT1
14	40320001	40370000	1.44469	LOC102398800|LOC102398476
14	40340001	40390000	1.38689	LOC102398800|LOC102398476
14	40420001	40470000	1.28547	LOC102399119
14	64960001	65010000	1.57431	PARD3
15	1240001	1290000	1.78306	ENPP2
15	1260001	1310000	1.45456	IMPA1
15	7760001	7810000	1.37841	MMP16
15	7780001	7830000	1.27735	MMP16
15	14260001	14310000	1.42891	PTDSS1
15	30020001	30070000	1.33208	CSMD3
15	30560001	30610000	1.98429	CSMD3
15	30580001	30630000	1.66412	CSMD3
15	30600001	30650000	1.38039	CSMD3
15	56100001	56150000	1.58777	RAB2A
15	78520001	78570000	1.38818	KCNK9
16	5000001	5050000	3.10117	LOC112579415|LOC112579613
16	5020001	5070000	4.39945	LOC112579416|LOC112579613
16	5480001	5530000	1.2884	LOC102407445
16	5500001	5550000	1.92229	LOC102390551|LOC102407445
16	5520001	5570000	3.57153	LOC102390551|LOC112579424
16	5540001	5590000	2.31621	LOC102390551|LOC112579424|LOC112579631
16	5960001	6010000	2.40083	LOC102398596|LOC102398272|LOC112579431
16	8640001	8690000	1.80919	PHF21A
16	8660001	8710000	2.14526	PHF21A
16	8680001	8730000	3.14815	PHF21A
16	8700001	8750000	2.66066	PHF21A
16	8720001	8770000	1.47775	LARGE2|PHF21A
16	21460001	21510000	1.4592	CCDC73
16	21480001	21530000	1.84183	CCDC73
16	21500001	21550000	1.86721	EIF3M|CCDC73
16	21520001	21570000	1.36347	EIF3M|CCDC73
16	22900001	22950000	2.45998	DCDC1
16	22920001	22970000	2.24808	DCDC1
16	22940001	22990000	1.85276	DCDC1
16	22960001	23010000	1.55337	DCDC1
16	27620001	27670000	1.36992	ANO3
16	34560001	34610000	3.02739	LOC112579335|LOC112579449
16	34640001	34690000	2.0715	LOC102408212|LOC112579451
16	34700001	34750000	3.31286	LOC112579340
16	34720001	34770000	1.33068	LOC112579340
16	36180001	36230000	1.28048	LOC102399468|LOC112579490|LOC112579361
16	36440001	36490000	1.46988	LOC112579499
16	36460001	36510000	1.6034	LOC102399248|LOC112579501
16	36640001	36690000	1.80423	LOC102393939|LOC112579502
16	36660001	36710000	2.00904	LOC112579502
16	36760001	36810000	1.72469	LOC102394274|LOC102394569|LOC102394899|LOC102400226
16	36780001	36830000	1.42027	LOC102394899|LOC102400226|LOC102400557|LOC102400885|LOC102401206
16	37200001	37250000	1.55903	LOC102393569
16	37220001	37270000	1.55889	LOC112579371
16	37240001	37290000	1.45218	LOC112579371|LOC102392712
16	39620001	39670000	1.48019	OLFML1|SYT9
16	43780001	43830000	1.39215	GALNT18
16	49060001	49110000	1.33032	SOX6
16	68260001	68310000	1.75017	GUCY1A2
16	68280001	68330000	2.10367	GUCY1A2
16	68300001	68350000	2.44527	GUCY1A2
17	2820001	2870000	1.41148	PISD|SFI1
17	10020001	10070000	1.454	UNC119B|ACADS
17	58920001	58970000	1.27632	LOC102416643
17	59820001	59870000	1.31005	ANAPC10
17	59840001	59890000	1.82799	ANAPC10|ABCE1
17	59860001	59910000	1.88393	ANAPC10|ABCE1
17	59880001	59930000	1.99701	ANAPC10|OTUD4|ABCE1
18	8580001	14390000	5.91761	DBNDD1|LOC112580226|LOC102402068|GAS8|LOC102400019
18	8600001	14230000	4.89761	VPS9D1|ZNF276|FANCA
18	13300001	14250000	4.65443	FANCA|SPIRE2
18	13320001	51170000	4.49921	ATP1A3|GRIK5
18	13340001	51150000	4.00509	GRIK5
18	13360001	14270000	3.87555	FANCA|SPIRE2
18	13380001	14090000	2.98922	RPL13|SPG7|CPNE7
18	13400001	14170000	2.95156	CHMP1A|SPATA2L|DPEP1|SPATA33|CDK10
18	13800001	14150000	2.9151	CHMP1A|CPNE7|DPEP1|SPATA33|CDK10
18	13820001	14290000	2.89552	SPIRE2|TCF25
18	13840001	14610000	2.69585	ORC6|VPS35
18	13860001	51190000	2.67339	RABAC1|ATP1A3|GRIK5
18	14020001	14590000	2.53372	VPS35
18	14040001	14210000	2.47541	SPATA2L|VPS9D1|ZNF276|FANCA|CDK10
18	14060001	14630000	2.38599	ORC6|VPS35|MYLK3
18	14080001	14130000	2.37947	RPL13|CPNE7|DPEP1
18	14100001	14190000	2.27942	CHMP1A|SPATA2L|VPS9D1|ZNF276|SPATA33|CDK10
18	14140001	14110000	2.23137	RPL13|SPG7|CPNE7
18	14180001	13850000	2.13558	ACSF3|CDH15
18	14200001	13870000	2.13396	SLC22A31|ACSF3|CDH15
18	14240001	63330000	1.96939	LOC102405650|NLRP8|LOC112580137
18	14300001	14650000	1.8532	ORC6|VPS35|MYLK3
18	14340001	13910000	1.79973	SLC22A31|CDH15
18	14460001	13370000	1.76456	ZNF469|ZFPM1
18	14520001	51210000	1.72607	RABAC1|ATP1A3|GRIK5
18	14540001	13390000	1.72212	ZNF469|ZFPM1
18	14560001	13890000	1.71628	SLC22A31|CDH15
18	14580001	14070000	1.66722	SPG7|ANKRD11
18	14600001	14350000	1.65596	CENPBD1|LOC102403160|DEF8|LOC102402068
18	14620001	14510000	1.65178	SHCBP1
18	16140001	51130000	1.56194	ZNF574|POU2F2|GRIK5
18	16600001	63310000	1.51645	LOC102395666|LOC102405650|LOC112580137
18	16620001	13930000	1.48934	ANKRD11
18	16640001	13410000	1.48691	ZFPM1
18	18960001	14330000	1.48209	LOC102403160|DEF8|TCF25
18	18980001	44430000	1.47978	LSM14A
18	26840001	63290000	1.46336	LOC102390327|LOC102395666|LOC102405650
18	30760001	50150000	1.41295	LOC102389842
18	44380001	13430000	1.40431	ZFPM1
18	46180001	62230000	1.39641	SYT5|PPP6R1|TMEM86B|PTPRH|DNAAF3
18	46260001	60730000	1.39069	LOC102403816|LOC102404155
18	50100001	61290000	1.38746	LOC112580337|LOC102409935
18	51080001	16190000	1.3822	ABCC11|ABCC12
18	51100001	51290000	1.3713	DMRTC2|CD79A|RPS19|ARHGEF1
18	51140001	51230000	1.34965	RABAC1|ATP1A3
18	51160001	50170000	1.34763	LOC102390727
18	60680001	46230000	1.30293	ZBTB32|UPK1A|KMT2B
18	61240001	14670000	1.27467	MYLK3
18	62180001	46310000	1.27304	PROSER3|LOC102409439|ARHGAP33|PRODH2
18	63240001	14310000	1.26368	SPIRE2|LOC102403160|TCF25
18	63260001	13450000	1.25256	ZFPM1
18	63280001	13350000	1.25182	ZNF469
19	2180001	2230000	1.7815	KCNIP1
19	2200001	2250000	1.36761	KCNIP1
19	31820001	31870000	1.29418	GHR
19	33420001	33470000	1.3711	TTC33|PRKAA1
19	33440001	33490000	1.51494	TTC33|PTGER4
19	33460001	33510000	1.39726	TTC33|PTGER4
19	36920001	36970000	1.36863	NIPBL
19	36940001	36990000	1.40469	NIPBL
19	37040001	37090000	1.32223	NIPBL
19	37060001	37110000	1.30225	NIPBL
19	37900001	37950000	1.76987	LOC102397167
19	37920001	37970000	1.65149	LOC102397167|LOC102397927
19	63800001	63850000	1.61613	SEMA5A
19	70820001	70870000	1.38825	LPCAT1|SLC6A3
19	70840001	70890000	1.38184	LPCAT1|SLC6A3
19	71740001	71790000	1.2807	LOC102408768
20	21620001	21670000	2.02544	TTC6
20	21640001	21690000	1.955	TTC6
20	25900001	25950000	1.28259	NPAS3
20	25920001	25970000	1.38863	NPAS3
20	25960001	26010000	1.26425	NPAS3
20	27500001	27550000	1.25889	NUBPL
20	28300001	28350000	1.44988	G2E3|SCFD1
20	28320001	28370000	1.60065	G2E3
20	28340001	28390000	1.57565	G2E3
20	28360001	28410000	1.30518	G2E3
20	32680001	32730000	1.87898	NOVA1
20	32700001	32750000	1.76944	NOVA1
20	32720001	32770000	1.34489	NOVA1
20	32800001	32850000	1.38297	NOVA1
20	37320001	37370000	1.28044	TSPAN3|PSTPIP1
20	37340001	37390000	1.41651	TSPAN3|PSTPIP1
20	37780001	37830000	1.37654	SCAPER
20	39660001	39710000	1.55908	OTUD7A
20	43080001	43130000	1.70492	ARNT2
20	45340001	45390000	1.74654	SAXO2|ADAMTSL3
21	24960001	25010000	1.91786	CNTN6
21	32140001	32190000	1.83337	FRMD4B
21	32160001	32210000	1.9183	FRMD4B
21	32180001	32230000	1.71302	FRMD4B
21	42340001	42390000	1.3682	C21H3orf67
21	42360001	42410000	1.57904	C21H3orf67
21	47860001	47910000	1.45235	RFT1
21	47880001	47930000	1.73628	RFT1
21	47900001	47950000	1.51373	RFT1|SFMBT1
21	47920001	47970000	1.76304	RFT1|SFMBT1
21	47940001	47990000	2.37252	RFT1|SFMBT1
21	47960001	48010000	2.21803	SFMBT1
21	48420001	48470000	2.31266	STAB1|NISCH
21	48440001	48490000	3.2325	NISCH
21	48460001	48510000	1.95694	TNNC1|NISCH
21	48480001	48530000	1.45834	TNNC1|SEMA3G|NISCH
21	48640001	48690000	1.35232	GLYCTK|DNAH1
21	48660001	48710000	1.84243	GLYCTK|WDR82
21	49240001	49290000	1.85382	RAD54L2
21	58240001	58290000	1.31764	WNT7A
21	59960001	60010000	1.26973	PODXL2|MCM2
21	59980001	60030000	1.58681	TPRA1|PODXL2|MCM2
22	19480001	19530000	1.3465	GNAL
22	36480001	36530000	1.26617	DSG3|DSC1
22	41060001	41110000	1.47171	C22H18orf21|RPRD1A
23	14280001	14330000	1.33173	LOC102389195|LOC102396855|EXOC6
23	16080001	16130000	1.30094	LOC112581525
23	23240001	23290000	1.46055	BORCS7|AS3MT
23	24120001	24170000	1.47442	SH3PXD2A
23	40840001	40890000	1.27241	FGFR2
23	43820001	43870000	1.52506	EEF1AKMT2|ABRAXAS2|FAM53B
23	48640001	48690000	1.28813	EBF3
23	48660001	48710000	1.49445	EBF3
23	51420001	51470000	1.62014	LOC102416619|SYCE1
24	2460001	2510000	1.32751	SDK1
24	11900001	11950000	1.60394	AUTS2
24	22360001	22410000	1.51411	OTOA|METTL9|IGSF6
24	22380001	22430000	1.25224	OTOA|METTL9|IGSF6

## Sheet: Table S10
Supplementary Table S10. KEGG PATHWAY and Gene Ontology of Xiangxi white buffalo candidate genes overlapped by Fst and θπ methods.
Database	ID	Term	Input number	Background number	Corrected P-Value	Input	Hyperlink
KEGG PATHWAY	bta04530	Tight junction	16	178	0.0363031	RAB8B|MYH10|LLGL1|MYH9|CGN|NEDD4|SLC9A3R1|STK11|CRB3|PRKAA1|TIAM1|PARD3|ROCK2|DLG2|ACTR3|CFTR	http://www.genome.jp/kegg-bin/show_pathway?bta04530/bta:540404%09red/bta:282041%09red/bta:787466%09red/bta:100851408%09red/bta:533725%09red/bta:527964%09red/bta:781865%09red/bta:281597%09red/bta:614242%09red/bta:317655%09red/bta:281067%09red/bta:100337329%09red/bta:507781%09red/bta:505242%09red/bta:404108%09red/bta:536517%09red
KEGG PATHWAY	bta05200	Pathways in cancer	33	539	0.0421311	PTK2|IL23A|HIF1A|IFNAR2|AKT2|IFNAR1|STAT6|STAT2|PTGER4|PTGER1|RB1|ARHGEF1|GLI3|DVL1|NFKB2|FGF17|DAPK1|TRAF1|IGF1|CAMK2D|SP1|GNB3|STK4|FGFR2|ARNT2|CTNNA3|RPS6KA5|LPAR6|ROCK2|GSTP1|GNA13|PTCH1|WNT7A	http://www.genome.jp/kegg-bin/show_pathway?bta05200/bta:506270%09red/bta:532713%09red/bta:780777%09red/bta:513377%09red/bta:100300257%09red/bta:540873%09red/bta:533782%09red/bta:281814%09red/bta:504408%09red/bta:534923%09red/bta:505611%09red/bta:281239%09red/bta:525938%09red/bta:533445%09red/bta:526392%09red/bta:511023%09red/bta:282257%09red/bta:523325%09red/bta:282331%09red/bta:404193%09red/bta:…
KEGG PATHWAY	bta01200	Carbon metabolism	12	113	0.0431954	ACADS|IDNK|HK2|ACSS2|ACOX1|GLYCTK|TPI1|ENO3|PGP|CS|CPS1|SHMT1	http://www.genome.jp/kegg-bin/show_pathway?bta01200/bta:281543%09red/bta:280682%09red/bta:788926%09red/bta:507949%09red/bta:513996%09red/bta:540303%09red/bta:538173%09red/bta:509002%09red/bta:100297815%09red/bta:510506%09red/bta:511222%09red/bta:506459%09red
[truncated: 478 more rows]
